# Supplementary material for: A Cluster of Metabolic-Related Genes Serve as Potential Prognostic Biomarkers for Renal Cell Carcinoma
Source: Front Genet. 2022 Jul 7;13:902064. doi: 10.3389/fgene.2022.902064 (PMC9301649; doi:10.3389/fgene.2022.902064)
Supplement: Supplementary file 4 [file DataSheet1.XLSX]

## Sheet: table S1 Metabolism Genes
Table S1 1725 Metabolism genes from the KEGG database
pathway_id	pathway_name	entrezgene_id	hgnc_symbol		input	Results
hsa00010	Glycolysis / Gluconeogenesis - Homo sapiens (human)	3101,3098,3099,80201,2645,2821,5213,5214,5211,2203,8789,230,226,229,7167,2597,26330,5232,5230,5223,5224,441531,2027,2026,2023,387712,5315,5313,5161,5160,5162,1737,1738,160287,92483,3939,3945,3948,124,125,126,131,127,128,130,10327,217,224,219,501,223,221,222,218,84532,55902,130589,5236,55276,2538,57818,92579,83440,669,9562,5105,5106	HK3,HK1,HK2,HKDC1,GCK,GPI,PFKM,PFKP,PFKL,FBP1,FBP2,ALDOC,ALDOA,ALDOB,TPI1,GAPDH,GAPDHS,PGK2,PGK1,PGAM1,PGAM2,PGAM4,ENO3,ENO2,ENO1,ENO4,PKM,PKLR,PDHA2,PDHA1,PDHB,DLAT,DLD,LDHAL6A,LDHAL6B,LDHA,LDHB,LDHC,ADH1A,ADH1B,ADH1C,ADH7,ADH4,ADH5,ADH6,AKR1A1,ALDH2,ALDH3A2,ALDH1B1,ALDH7A1,ALDH9A1,ALDH3B1,ALDH3B2,ALDH3A1,ACSS1,ACSS2,GALM,PGM1,PGM2,G6PC1,G6PC2,G6PC3,ADPGK,BPGM,MINPP1,PCK1,PCK2		HK3	1
hsa00020	Citrate cycle (TCA cycle) - Homo sapiens (human)	1431,47,50,48,3417,3418,3420,3421,3419,55753,4967,1743,1738,8802,8801,8803,6389,6390,6391,6392,2271,4190,4191,5091,5105,5106,5161,5160,5162,1737	CS,ACLY,ACO2,ACO1,IDH1,IDH2,IDH3B,IDH3G,IDH3A,OGDHL,OGDH,DLST,DLD,SUCLG1,SUCLG2,SUCLA2,SDHA,SDHB,SDHC,SDHD,FH,MDH1,MDH2,PC,PCK1,PCK2,PDHA2,PDHA1,PDHB,DLAT		HK1	HK3
hsa00030	Pentose phosphate pathway - Homo sapiens (human)	2.82125e+130	GPI,G6PD,PGLS,H6PD,PGD,RPE,RPEL1,TKT,TKTL2,TKTL1,TALDO1,RPIA,DERA,RBKS,PGM1,PGM2,PRPS1L1,PRPS2,PRPS1,RGN,IDNK,GLYCTK,ALDOC,ALDOA,ALDOB,FBP1,FBP2,PFKM,PFKP,PFKL		HK2	HK1
hsa00040	Pentose and glucuronate interconversions - Homo sapiens (human)	2.99094e+158	GUSB,KL,UGT2A1,UGT2A3,UGT2B17,UGT2B11,UGT2B28,UGT1A6,UGT1A4,UGT1A1,UGT1A3,UGT2B10,UGT1A9,UGT2B7,UGT1A10,UGT1A8,UGT1A5,UGT2B15,UGT1A7,UGT2B4,UGT2A2,UGDH,UGP2,AKR1A1,CRYL1,RPE,RPEL1,XYLB,AKR1B1,AKR1B10,DCXR,SORD,DHDH,CRPPA		HKDC1	HK2
hsa00051	Fructose and mannose metabolism - Homo sapiens (human)	4.35154e+136	MPI,PMM2,PMM1,GMPPB,GMPPA,GMDS,GFUS,FPGT,FCSK,ENOSF1,HK3,HK1,HK2,HKDC1,PFKM,PFKP,PFKL,FBP1,FBP2,PFKFB1,PFKFB2,PFKFB3,PFKFB4,TIGAR,KHK,SORD,AKR1B1,AKR1B10,ALDOC,ALDOA,ALDOB,TPI1,TKFC		GCK	HKDC1
hsa00052	Galactose metabolism - Homo sapiens (human)	1.30589e+130	GALM,GALK1,GALT,GALE,UGP2,PGM1,PGM2,HK3,HK1,HK2,HKDC1,GCK,G6PC1,G6PC2,G6PC3,GLB1,LCT,LALBA,B4GALT1,B4GALT2,GLA,AKR1B1,AKR1B10,PFKM,PFKP,PFKL,MGAM,MGAM2,GAA,GANC,SI		GPI	GCK
hsa00053	Ascorbate and aldarate metabolism - Homo sapiens (human)	7.35811e+131	UGDH,UGT2A1,UGT2A3,UGT2B17,UGT2B11,UGT2B28,UGT1A6,UGT1A4,UGT1A1,UGT1A3,UGT2B10,UGT1A9,UGT2B7,UGT1A10,UGT1A8,UGT1A5,UGT2B15,UGT1A7,UGT2B4,UGT2A2,GUSB,KL,MIOX,AKR1A1,RGN,ALDH2,ALDH3A2,ALDH1B1,ALDH7A1,ALDH9A1		PFKM	GPI
hsa00061	Fatty acid biosynthesis - Homo sapiens (human)	31,32,197322,27349,2194,54995,84869,7923,109703458,51102,55301,23305,2182,2180,51703,2181,23205,81616	ACACA,ACACB,ACSF3,MCAT,FASN,OXSM,CBR4,HSD17B8,HTD2,MECR,OLAH,ACSL6,ACSL4,ACSL1,ACSL5,ACSL3,ACSBG1,ACSBG2		PFKP	PFKM
hsa00062	Fatty acid elongation - Homo sapiens (human)	1.04493e+131	ACAA2,HADHB,HADH,HADHA,ECHS1,MECR,PPT1,PPT2,ELOVL1,ELOVL2,ELOVL3,ELOVL4,ELOVL5,ELOVL6,ELOVL7,HSD17B12,HACD2,HACD1,HACD4,HACD3,TECR,ACOT4,ACOT2,ACOT1,ACOT7,THEM4,THEM5		PFKL	PFKP
hsa00071	Fatty acid degradation - Homo sapiens (human)	39,38,30,10449,3032,3033,3030,1962,1892,8310,51,35,34,33,36,37,2639,23305,2182,2180,51703,2181,23205,81616,1374,1375,126129,1376,1632,10455,113612,124,125,126,131,127,128,130,217,224,219,501,223	ACAT2,ACAT1,ACAA1,ACAA2,HADHB,HADH,HADHA,EHHADH,ECHS1,ACOX3,ACOX1,ACADS,ACADM,ACADL,ACADSB,ACADVL,GCDH,ACSL6,ACSL4,ACSL1,ACSL5,ACSL3,ACSBG1,ACSBG2,CPT1A,CPT1B,CPT1C,CPT2,ECI1,ECI2,CYP2U1,ADH1A,ADH1B,ADH1C,ADH7,ADH4,ADH5,ADH6,ALDH2,ALDH3A2,ALDH1B1,ALDH7A1,ALDH9A1		FBP1	PFKL
hsa00100	Steroid biosynthesis - Homo sapiens (human)	2.22267e+84	FDFT1,SQLE,LSS,CYP51A1,TM7SF2,LBR,MSMO1,NSDHL,HSD17B7,EBP,DHCR24,SC5D,DHCR7,LIPA,CEL,SOAT2,SOAT1,CYP2R1,CYP27B1,CYP24A1		FBP2	FBP1
hsa00120	Primary bile acid biosynthesis - Homo sapiens (human)	1.08585e+72	CYP46A1,CYP39A1,HSD3B7,CH25H,CYP7B1,CYP7A1,CYP27A1,CYP8B1,AKR1D1,AKR1C4,SLC27A5,AMACR,ACOX2,HSD17B4,SCP2,ACOT8,BAAT		ALDOC	FBP2
hsa00130	Ubiquinone and other terpenoid-quinone biosynthesis - Homo sapiens (human)	6.89827e+51	TAT,COQ2,COQ6,COQ3,COQ5,COQ7,NQO1,GGCX,VKORC1,VKORC1L1,HPD		ALDOA	ALDOC
hsa00140	Steroid hormone biosynthesis - Homo sapiens (human)	1583,1586,412,6820,1589,3283,3284,6715,6716,79644,1646,8644,1584,1585,6718,1109,3290,374875,3291,1645,9420,6783,3292,3294,8630,51478,7923,51144,79154,1543,1544,1577,1551,100861540,1571,1576,1545,1588,1581,10941,79799,7367,10720,54490,54578,54657,54658,54659,7365,54600,7364,54575,54576,54579,7366,54577,7363,574537,1312,220074,3293	CYP11A1,CYP17A1,STS,SULT2B1,CYP21A2,HSD3B1,HSD3B2,SRD5A1,SRD5A2,SRD5A3,AKR1C2,AKR1C3,CYP11B1,CYP11B2,AKR1D1,AKR1C4,HSD11B1,HSD11B1L,HSD11B2,AKR1C1,CYP7B1,SULT1E1,HSD17B1,HSD17B2,HSD17B6,HSD17B7,HSD17B8,HSD17B12,DHRS11,CYP1A1,CYP1A2,CYP3A5,CYP3A7,CYP3A7-CYP3A51P,CYP2E1,CYP3A4,CYP1B1,CYP19A1,CYP7A1,UGT2A1,UGT2A3,UGT2B17,UGT2B11,UGT2B28,UGT1A6,UGT1A4,UGT1A1,UGT1A3,UGT2B10,UGT1A9,UGT2B7,UGT1A10,UGT1A…		ALDOB	ALDOA
hsa00190	Oxidative phosphorylation - Homo sapiens (human)	4535,4536,4537,4538,4539,4540,4541,4719,4720,4722,4724,4725,4726,374291,4728,4723,4729,4731,4694,4695,4696,4697,56901,4698,4700,4701,4702,4704,4705,4706,126328,55967,51079,4707,4708,4709,4710,4711,4712,4713,4714,4715,4716,54539,4717,4718,100532726,6389,6390,6391,6392,7386,4519,1537,7384,7385,7388,440567,7381,27089,29796,10975,1352,4514,4512,4513,84701,1327,9377,1329,1337,1339,1340,125965,1345,134…	ND1,ND2,ND3,ND4,ND4L,ND5,ND6,NDUFS1,NDUFS2,NDUFS3,NDUFS4,NDUFS5,NDUFS6,NDUFS7,NDUFS8,NDUFV1,NDUFV2,NDUFV3,NDUFA1,NDUFA2,NDUFA3,NDUFA4,NDUFA4L2,NDUFA5,NDUFA6,NDUFA7,NDUFA8,NDUFA9,NDUFA10,NDUFAB1,NDUFA11,NDUFA12,NDUFA13,NDUFB1,NDUFB2,NDUFB3,NDUFB4,NDUFB5,NDUFB6,NDUFB7,NDUFB8,NDUFB9,NDUFB10,NDUFB11,NDUFC1,NDUFC2,NDUFC2-KCTD14,SDHA,SDHB,SDHC,SDHD,UQCRFS1,CYTB,CYC1,UQCRC1,UQCRC2,UQCRH,UQCRHL,UQCRB,UQC…		TPI1	ALDOB
hsa00220	Arginine biosynthesis - Homo sapiens (human)	5009,445,435,384,383,4842,4843,4846,27165,2744,2752,2747,2746,1373,2805,137362,2806,84706,2875,162417,95,100526760	OTC,ASS1,ASL,ARG2,ARG1,NOS1,NOS2,NOS3,GLS2,GLS,GLUL,GLUD2,GLUD1,CPS1,GOT1,GOT1L1,GOT2,GPT2,GPT,NAGS,ACY1,ABHD14A-ACY1		GAPDH	TPI1
hsa00230	Purine metabolism - Homo sapiens (human)	53343,56985,11164,5236,55276,221823,5634,5631,5471,2618,5198,10606,158,471,353,22978,84618,93034,30833,56953,100526794,4907,4860,3251,3614,3615,10201,29922,4831,4833,4830,4832,654364,221264,956,377841,953,124583,9583,957,955,131870,3704,7498,318,8833,2766,51292,9615,2987,6240,50484,6241,51020,1716,1633,374659,58497,107,108,109,196883,111,112,113,114,115,55811,2977,2982,2983,2984,3000,2986,4881,48…	NUDT9,ADPRM,NUDT5,PGM1,PGM2,PRPS1L1,PRPS2,PRPS1,PPAT,GART,PFAS,PAICS,ADSL,ATIC,APRT,NT5C2,NT5C1A,NT5C1B,NT5C,NT5M,NT5C1B-RDH14,NT5E,PNP,HPRT1,IMPDH1,IMPDH2,NME6,NME7,NME2,NME4,NME1,NME3,NME1-NME2,AK9,ENTPD3,ENTPD8,ENTPD1,CANT1,ENTPD4,ENTPD5,ENTPD6,NUDT16,ITPA,XDH,NUDT2,GMPS,GMPR,GMPR2,GDA,GUK1,RRM1,RRM2B,RRM2,HDDC2,DGUOK,DCK,HDDC3,PRUNE1,ADCY1,ADCY2,ADCY3,ADCY4,ADCY5,ADCY6,ADCY7,ADCY8,ADCY9,ADCY1…		GAPDHS	GAPDH
hsa00232	Caffeine metabolism - Homo sapiens (human)	1544,10,9,1548,1549,7498	CYP1A2,NAT2,NAT1,CYP2A6,CYP2A7,XDH		PGK2	GAPDHS
hsa00240	Pyrimidine metabolism - Homo sapiens (human)	790,1723,7372,51727,129607,10201,29922,4831,4833,4830,4832,654364,221264,956,377841,953,124583,9583,957,955,5167,5169,8623,318,1503,56474,83549,7371,54963,22978,84618,93034,30833,56953,100526794,4907,151531,7378,1806,1807,51733,51251,115024,978,6240,50484,6241,79077,51020,1633,1635,1841,1854,4860,1890,7084,7083,7298	CAD,DHODH,UMPS,CMPK1,CMPK2,NME6,NME7,NME2,NME4,NME1,NME3,NME1-NME2,AK9,ENTPD3,ENTPD8,ENTPD1,CANT1,ENTPD4,ENTPD5,ENTPD6,ENPP1,ENPP3,ASMTL,NUDT2,CTPS1,CTPS2,UCK1,UCK2,UCKL1,NT5C2,NT5C1A,NT5C1B,NT5C,NT5M,NT5C1B-RDH14,NT5E,UPP2,UPP1,DPYD,DPYS,UPB1,NT5C3A,NT5C3B,CDA,RRM1,RRM2B,RRM2,DCTPP1,HDDC2,DCK,DCTD,DTYMK,DUT,PNP,TYMP,TK2,TK1,TYMS		PGK1	PGK2
hsa00250	Alanine, aspartate and glutamate metabolism - Homo sapiens (human)	2805,137362,2806,259307,8528,80150,440,56954,84706,2875,189,64902,445,435,122622,159,158,339983,57494,284716,2346,443,2571,2572,18,7915,2747,2746,8659,2752,790,27165,2744,1373,9945,2673,5471	GOT1,GOT1L1,GOT2,IL4I1,DDO,ASRGL1,ASNS,NIT2,GPT2,GPT,AGXT,AGXT2,ASS1,ASL,ADSS1,ADSS2,ADSL,NAT8L,RIMKLB,RIMKLA,FOLH1,ASPA,GAD1,GAD2,ABAT,ALDH5A1,GLUD2,GLUD1,ALDH4A1,GLUL,CAD,GLS2,GLS,CPS1,GFPT2,GFPT1,PPAT		PGAM1	PGK1
hsa00260	Glycine, serine and threonine metabolism - Homo sapiens (human)	6.47265e+171	SHMT2,SHMT1,AGXT,GRHPR,GLYCTK,PGAM1,PGAM2,PGAM4,BPGM,PHGDH,PSAT1,PSPH,GCAT,ALAS1,ALAS2,MAOB,MAOA,AOC3,AOC2,GLDC,AMT,DLD,GCSH,DAO,AGXT2,GATM,GAMT,CHDH,ALDH7A1,BHMT,DMGDH,PIPOX,SARDH,GNMT,CBS,CBS,CTH,SDS,SDSL,SRR		PGAM2	PGAM1
hsa00270	Cysteine and methionine metabolism - Homo sapiens (human)	1491,56267,883,875,102724560,635,23743,4548,27430,4143,4144,262,6723,6611,4507,84245,51074,58478,55256,6898,259307,1786,1788,1789,23382,10768,191,587,586,64902,2729,2730,2937,1036,2805,137362,2806,4357,7263,160287,92483,3939,3945,3948,4190,4191,10993,113675,26227,29968	CTH,KYAT3,KYAT1,CBS,CBS,BHMT,BHMT2,MTR,MAT2B,MAT1A,MAT2A,AMD1,SRM,SMS,MTAP,MRI1,APIP,ENOPH1,ADI1,TAT,IL4I1,DNMT1,DNMT3A,DNMT3B,AHCYL2,AHCYL1,AHCY,BCAT2,BCAT1,AGXT2,GCLC,GCLM,GSS,CDO1,GOT1,GOT1L1,GOT2,MPST,TST,LDHAL6A,LDHAL6B,LDHA,LDHB,LDHC,MDH1,MDH2,SDS,SDSL,PHGDH,PSAT1		PGAM4	PGAM2
hsa00280	Valine, leucine and isoleucine degradation - Homo sapiens (human)	587,586,259307,593,594,1629,1738,35,34,3712,36,27034,3030,1962,1892,3033,3028,30,10449,3032,5095,5096,84693,4594,26275,11112,4329,217,224,219,501,223,316,197322,18,64902,56922,64087,549,3155,54511,5019,64064,65985,39,38,3157,3158	BCAT2,BCAT1,IL4I1,BCKDHA,BCKDHB,DBT,DLD,ACADS,ACADM,IVD,ACADSB,ACAD8,HADHA,EHHADH,ECHS1,HADH,HSD17B10,ACAA1,ACAA2,HADHB,PCCA,PCCB,MCEE,MMUT,HIBCH,HIBADH,ALDH6A1,ALDH2,ALDH3A2,ALDH1B1,ALDH7A1,ALDH9A1,AOX1,ACSF3,ABAT,AGXT2,MCCC1,MCCC2,AUH,HMGCL,HMGCLL1,OXCT1,OXCT2,AACS,ACAT2,ACAT1,HMGCS1,HMGCS2		ENO3	PGAM4
hsa00290	Valine, leucine and isoleucine biosynthesis - Homo sapiens (human)	1.09931e+16	SDS,SDSL,BCAT2,BCAT1		ENO2	ENO3
hsa00310	Lysine degradation - Homo sapiens (human)	10157,501,51166,55526,1743,1738,2639,3030,1962,1892,3033,39,38,123688,85007,51268,79823,4297,8085,58508,9757,55904,23067,9739,80854,56979,11105,55870,56950,64754,150572,6839,79723,10919,79813,9869,83852,7799,2145,2146,6419,64324,7468,54904,29072,84444,387893,93166,84787,51111,2122,63976,55217,217,224,219,223,8424,5351,5352,8985,79709,23127	AASS,ALDH7A1,AADAT,DHTKD1,DLST,DLD,GCDH,HADHA,EHHADH,ECHS1,HADH,ACAT2,ACAT1,HYKK,PHYKPL,PIPOX,CAMKMT,KMT2A,KMT2D,KMT2C,KMT2B,KMT2E,SETD1B,SETD1A,SETD7,PRDM9,PRDM7,ASH1L,SMYD2,SMYD3,SMYD1,SUV39H1,SUV39H2,EHMT2,EHMT1,SETDB1,SETDB2,PRDM2,EZH1,EZH2,SETMAR,NSD1,NSD2,NSD3,SETD2,DOT1L,KMT5A,PRDM6,KMT5C,KMT5B,MECOM,PRDM16,TMLHE,ALDH2,ALDH3A2,ALDH1B1,ALDH9A1,BBOX1,PLOD1,PLOD2,PLOD3,COLGALT1,COLGALT2		ENO1	ENO2
hsa00330	Arginine and proline metabolism - Homo sapiens (human)	2628,2593,1158,548596,1160,1152,1159,113451,79814,4953,6723,6611,262,26,54498,217,224,219,501,223,84735,55748,57571,112483,6303,4129,4128,4842,4843,4846,384,383,4942,65263,29920,5831,5625,102724788,8659,5832,51056,8974,283208,5033,58510,2805,137362,2806,112817,1610,112849	GATM,GAMT,CKM,CKMT1A,CKMT2,CKB,CKMT1B,AZIN2,AGMAT,ODC1,SRM,SMS,AMD1,AOC1,SMOX,ALDH2,ALDH3A2,ALDH1B1,ALDH7A1,ALDH9A1,CNDP1,CNDP2,CARNS1,SAT2,SAT1,MAOB,MAOA,NOS1,NOS2,NOS3,ARG2,ARG1,OAT,PYCR3,PYCR2,PYCR1,PRODH,proline dehydrogenase 1, mitochondrial [KO:K00318] [EC:1.5.5.2],ALDH4A1,ALDH18A1,LAP3,P4HA2,P4HA3,P4HA1,PRODH2,GOT1,GOT1L1,GOT2,HOGA1,DAO,L3HYPDH		ENO4	ENO1
hsa00340	Histidine metabolism - Homo sapiens (human)	3034,131669,144193,10841,3067,26,217,224,219,501,223,443,3176,4129,4128,221,222,218,57571,138199,55748,84735	HAL,UROC1,AMDHD1,FTCD,HDC,AOC1,ALDH2,ALDH3A2,ALDH1B1,ALDH7A1,ALDH9A1,ASPA,HNMT,MAOB,MAOA,ALDH3B1,ALDH3B2,ALDH3A1,CARNS1,CARNMT1,CNDP2,CNDP1		PKM	ENO4
hsa00350	Tyrosine metabolism - Homo sapiens (human)	2.80514e+138	GOT1,GOT1L1,GOT2,TAT,IL4I1,HPD,HGD,GSTZ1,FAH,TYR,TH,DCT,TYRP1,DDC,DBH,PNMT,COMT,LRTOMT,MAOB,MAOA,AOC3,AOC2,ALDH3B1,ALDH3B2,ALDH3A1,ADH1A,ADH1B,ADH1C,ADH7,ADH4,ADH5,ADH6,TPO,AOX1,FAHD1,MIF		PKLR	PKM
hsa00360	Phenylalanine metabolism - Homo sapiens (human)	5.05316e+68	PAH,DDC,AOC3,AOC2,MAOB,MAOA,ALDH3B1,ALDH3B2,ALDH3A1,GOT1,GOT1L1,GOT2,TAT,IL4I1,HPD,MIF,GLYAT		PDHA2	PKLR
hsa00380	Tryptophan metabolism - Homo sapiens (human)	6999,3620,169355,125061,8564,8942,23498,130013,64577,55526,1743,1738,2639,3030,1962,1892,3033,39,38,56267,883,51166,121278,7166,1644,4129,4128,217,224,219,501,223,316,438,15,1543,1544,1545,11185,259307,26,847	TDO2,IDO1,IDO2,AFMID,KMO,KYNU,HAAO,ACMSD,ALDH8A1,DHTKD1,DLST,DLD,GCDH,HADHA,EHHADH,ECHS1,HADH,ACAT2,ACAT1,KYAT3,KYAT1,AADAT,TPH2,TPH1,DDC,MAOB,MAOA,ALDH2,ALDH3A2,ALDH1B1,ALDH7A1,ALDH9A1,AOX1,ASMT,AANAT,CYP1A1,CYP1A2,CYP1B1,INMT,IL4I1,AOC1,CAT		PDHA1	PDHA2
hsa00400	Phenylalanine, tyrosine and tryptophan biosynthesis - Homo sapiens (human)	2.80514e+27	GOT1,GOT1L1,GOT2,TAT,IL4I1,PAH		PDHB	PDHA1
hsa00410	beta-Alanine metabolism - Homo sapiens (human)	339896,51380,2571,2572,84735,57571,55748,18,54498,8639,314,217,224,219,501,223,221,222,218,1806,1807,51733,26275,3030,1962,1892,35,8310,51,23417,4329	GADL1,CSAD,GAD1,GAD2,CNDP1,CARNS1,CNDP2,ABAT,SMOX,AOC3,AOC2,ALDH2,ALDH3A2,ALDH1B1,ALDH7A1,ALDH9A1,ALDH3B1,ALDH3B2,ALDH3A1,DPYD,DPYS,UPB1,HIBCH,HADHA,EHHADH,ECHS1,ACADS,ACOX3,ACOX1,MLYCD,ALDH6A1		DLAT	PDHB
hsa00430	Taurine and hypotaurine metabolism - Homo sapiens (human)	1.03626e+48	CDO1,GAD1,GAD2,GADL1,CSAD,ADO,GGT7,GGT6,GGT1,GGT5,BAAT		DLD	DLAT
hsa00440	Phosphonate and phosphinate metabolism - Homo sapiens (human)	5.83385e+26	PCYT2,SELENOI,CEPT1,PCYT1B,PCYT1A,CHPT1		LDHAL6A	DLD
hsa00450	Selenocompound metabolism - Homo sapiens (human)	5.62679e+78	KYAT3,KYAT1,MTR,CTH,SCLY,TXNRD1,TXNRD3,TXNRD2,INMT,PAPSS2,PAPSS1,SEPHS2,SEPHS1,PSTK,SEPSECS,MARS1,MARS2		LDHAL6B	LDHAL6A
hsa00470	D-Amino acid metabolism - Homo sapiens (human)	2.71653e+26	GLS2,GLS,DGLUCY,DDO,SRR,DAO		LDHA	LDHAL6B
hsa00480	Glutathione metabolism - Homo sapiens (human)	2686,124975,2678,2687,79017,79094,494143,26873,2729,2730,2937,51056,290,221357,2939,2941,119391,2948,2953,2952,2947,4257,4259,2944,2949,4258,2938,2946,2940,9446,653689,2950,373156,27306,10314,9027,51471,2936,3417,3418,5226,2539,51060,2879,257202,2882,2877,2878,2876,2880,493869,9588,4953,6723,6611,6240,50484,6241	GGT7,GGT6,GGT1,GGT5,GGCT,CHAC1,CHAC2,OPLAH,GCLC,GCLM,GSS,LAP3,ANPEP,GSTA5,GSTA2,GSTA4,GSTO2,GSTM4,GSTT2,GSTT1,GSTM3,MGST1,MGST3,GSTM1,GSTM5,MGST2,GSTA1,GSTM2,GSTA3,GSTO1,GSTT2B,GSTP1,GSTK1,HPGDS,LANCL1,NAT8,NAT8B,GSR,IDH1,IDH2,PGD,G6PD,TXNDC12,GPX4,GPX6,GPX7,GPX2,GPX3,GPX1,GPX5,GPX8,PRDX6,ODC1,SRM,SMS,RRM1,RRM2B,RRM2		LDHB	LDHA
hsa00500	Starch and sucrose metabolism - Homo sapiens (human)	8.97293e+146	MGAM,MGAM2,GAA,GANC,SI,UGP2,ENPP1,ENPP3,GBA3,GYS2,GYS1,GYG1,GYG2,GBE1,PYGL,PYGM,PYGB,AGL,AMY1C,AMY2A,AMY1A,AMY2B,AMY1B,TREH,PGM1,PGM2,HK3,HK1,HK2,HKDC1,GCK,G6PC1,G6PC2,G6PC3,PGM2L1,GPI		LDHC	LDHB
hsa00510	N-Glycan biosynthesis - Homo sapiens (human)	79644,22845,1798,29880,79868,199857,8813,8818,54344,56052,85365,440138,10195,79796,79087,29929,79053,84920,144245,3703,201595,6184,6185,1603,7991,1650,57171,7841,23193,11253,10905,57134,4121,4245,4124,4122,4247,2530,2683,8704,8703,6480,84620,4248,11320,11282,152586,4249,146664,25834	SRD5A3,DOLK,DPAGT1,ALG5,ALG13,ALG14,DPM1,DPM2,DPM3,ALG1,ALG2,ALG11,ALG3,ALG9,ALG12,ALG6,ALG8,ALG10,ALG10B,STT3A,STT3B,RPN1,RPN2,DAD1,TUSC3,DDOST,DOLPP1,MOGS,GANAB,MAN1B1,MAN1A2,MAN1C1,MAN1A1,MGAT1,MAN2A1,MAN2A2,MGAT2,FUT8,B4GALT1,B4GALT2,B4GALT3,ST6GAL1,ST6GAL2,MGAT3,MGAT4A,MGAT4B,MGAT4D,MGAT5,MGAT5B,MGAT4C		ADH1A	LDHC
hsa00511	Other glycan degradation - Homo sapiens (human)	4.75811e+78	NEU1,NEU3,NEU4,NEU2,GLB1,HEXA,HEXB,HEXD,MAN2C1,MAN2B1,MAN2B2,MANBA,ENGASE,FUCA1,FUCA2,AGA,GBA,GBA2		ADH1B	ADH1A
hsa00512	Mucin type O-glycan biosynthesis - Homo sapiens (human)	4.42117e+182	GALNTL6,GALNT5,GALNT17,GALNT11,GALNT12,GALNT13,GALNT14,GALNT16,GALNT15,GALNT18,GALNTL5,GALNT10,GALNT2,GALNT3,GALNT1,GALNT6,GALNT4,GALNT9,GALNT7,GALNT8,POC1B-GALNT4,C1GALT1,C1GALT1C1,C1GALT1C1L,GCNT1,GCNT3,GCNT4,ST3GAL1,ST3GAL2,ST6GALNAC1,ST6GALNAC2,ST6GALNAC3,ST6GALNAC4,B3GNT3,B3GNT6,B4GALT5		ADH1C	ADH1B
hsa00513	Various types of N-glycan biosynthesis - Homo sapiens (human)	7.98682e+183	ALG13,ALG14,ALG1,ALG2,ALG11,ALG3,ALG9,ALG12,STT3A,STT3B,RPN1,RPN2,DAD1,TUSC3,DDOST,MAN1B1,MAN1A2,MAN1C1,MAN1A1,MGAT1,MAN2A1,MAN2A2,MGAT2,HEXA,HEXB,FUT8,HEXD,MGAT4C,MGAT4A,MGAT4B,MGAT4D,B4GALT1,B4GALT2,B4GALT3,ST3GAL3,B4GALNT3,B4GALNT4,CHST8,CHST9		ADH7	ADH1C
hsa00514	Other types of O-glycan biosynthesis - Homo sapiens (human)	8473,285203,23509,23275,4242,3955,5986,2683,8704,8703,6480,84620,6487,145173,56983,283464,727936,152002,79709,23127,8985,10585,29954,442117,11227,64409,63917,79695,114805,79623,57452,117248,374378,168391,55568,2590,2591,2589,11226,8693,50614,51809,26290,100528030,56913,29071,728819	OGT,EOGT,POFUT1,POFUT2,MFNG,LFNG,RFNG,B4GALT1,B4GALT2,B4GALT3,ST6GAL1,ST6GAL2,ST3GAL3,B3GLCT,POGLUT1,GXYLT1,GXYLT2,XXYLT1,COLGALT1,COLGALT2,PLOD3,POMT1,POMT2,GALNTL6,GALNT5,GALNT17,GALNT11,GALNT12,GALNT13,GALNT14,GALNT16,GALNT15,GALNT18,GALNTL5,GALNT10,GALNT2,GALNT3,GALNT1,GALNT6,GALNT4,GALNT9,GALNT7,GALNT8,POC1B-GALNT4,C1GALT1,C1GALT1C1,C1GALT1C1L		ADH4	ADH7
hsa00515	Mannose type O-glycan biosynthesis - Homo sapiens (human)	1.05853e+111	POMT1,POMT2,POMGNT1,B4GALT1,B4GALT2,B4GALT3,ST3GAL3,B3GAT1,B3GAT2,CHST10,FUT9,FUT4,MGAT5B,POMGNT2,B3GALNT2,POMK,CRPPA,FKTN,FKRP,RXYLT1,B4GAT1,LARGE1,LARGE2		ADH5	ADH4
hsa00520	Amino sugar and nucleotide sugar metabolism - Homo sapiens (human)	27159,1118,3073,3074,55577,51005,10007,132789,3101,3098,3099,80201,9945,2673,64841,5238,2585,6675,91373,10020,5973,54187,140838,80896,55907,51706,1727,51700,606495,51167,80146,2645,5236,55276,7360,7358,2584,2592,2582,2821,4351,5373,5372,29925,29926,2762,7264,197258,8790	CHIA,CHIT1,HEXA,HEXB,NAGK,AMDHD2,GNPDA1,GNPDA2,HK3,HK1,HK2,HKDC1,GFPT2,GFPT1,GNPNAT1,PGM3,GALK2,UAP1,UAP1L1,GNE,RENBP,NANS,NANP,NPL,CMAS,CYB5R1,CYB5R3,CYB5R2,CYB5RL,CYB5R4,UXS1,GCK,PGM1,PGM2,UGP2,UGDH,GALK1,GALT,GALE,GPI,MPI,PMM2,PMM1,GMPPB,GMPPA,GMDS,GFUS,FCSK,FPGT		ADH6	ADH5
hsa00524	Neomycin, kanamycin and gentamicin biosynthesis - Homo sapiens (human)	3.10131e+20	HK3,HK1,HK2,HKDC1,GCK		AKR1A1	ADH6
hsa00531	Glycosaminoglycan degradation - Homo sapiens (human)	8.69234e+79	HYAL2,HYAL1,SPAM1,HYAL4,HYAL3,GUSB,IDS,IDUA,ARSB,HPSE,HPSE2,SGSH,HGSNAT,NAGLU,GALNS,GLB1,GNS,HEXA,HEXB		ALDH2	AKR1A1
hsa00532	Glycosaminoglycan biosynthesis - chondroitin sulfate / dermatan sulfate - Homo sapiens (human)	6.41316e+102	XYLT1,XYLT2,B4GALT7,B3GALT6,B3GAT3,CSGALNACT1,CSGALNACT2,CHSY3,CHSY1,CHPF,CHPF2,DSE,CHST11,CHST12,CHST13,CHST3,CHST7,CHST15,UST,CHST14		ALDH3A2	ALDH2
hsa00533	Glycosaminoglycan biosynthesis - keratan sulfate - Homo sapiens (human)	2.53027e+58	FUT8,B4GALT1,B4GALT2,B4GALT3,B3GNT2,CHST6,B4GALT4,B3GNT7,CHST1,ST3GAL3,CHST2,CHST4,ST3GAL1,ST3GAL2		ALDH1B1	ALDH3A2
hsa00534	Glycosaminoglycan biosynthesis - heparan sulfate / heparin - Homo sapiens (human)	6.41316e+108	XYLT1,XYLT2,B4GALT7,B3GALT6,B3GAT3,EXTL2,EXTL3,EXTL1,EXT1,EXT2,NDST1,NDST2,NDST3,NDST4,GLCE,HS2ST1,HS6ST1,HS6ST2,HS6ST3,HS3ST1,HS3ST2,HS3ST3B1,HS3ST3A1,HS3ST5		ALDH7A1	ALDH1B1
hsa00561	Glycerolipid metabolism - Homo sapiens (human)	132158,217,224,219,501,223,231,57016,10327,26007,2712,2710,57678,150763,137964,84803,10554,10555,56894,56895,55326,253558,154141,129642,8611,8613,8612,23175,64900,9663,84513,196051,8525,8527,9162,1606,8526,1607,160851,1608,1609,139189,8694,84649,346606,1056,57104,80339,5406,5407,5408,119548,3990,8513,9388,4023,55750,11343,116255,80168,2717	GLYCTK,ALDH2,ALDH3A2,ALDH1B1,ALDH7A1,ALDH9A1,AKR1B1,AKR1B10,AKR1A1,TKFC,GK2,GK,GPAM,GPAT2,GPAT4,GPAT3,AGPAT1,AGPAT2,AGPAT3,AGPAT4,AGPAT5,LCLAT1,MBOAT1,MBOAT2,PLPP1,PLPP3,PLPP2,LPIN1,LPIN3,LPIN2,PLPP5,PLPP4,DGKZ,DGKD,DGKI,DGKA,DGKE,DGKB,DGKH,DGKG,DGKQ,DGKK,DGAT1,DGAT2,MOGAT3,CEL,PNPLA2,PNPLA3,PNLIP,PNLIPRP1,PNLIPRP2,PNLIPRP3,LIPC,LIPF,LIPG,LPL,AGK,MGLL,MOGAT1,MOGAT2,GLA		ALDH9A1	ALDH7A1
hsa00562	Inositol phosphate metabolism - Homo sapiens (human)	5289,4534,8776,8898,8897,9110,55613,9107,9108,64419,5297,5298,55361,55300,22908,22876,23396,8394,8395,138429,4952,3633,56623,8867,8871,5290,5293,5291,5294,5728,3635,3636,5288,5286,5287,3631,8821,200576,9896,79837,5305,8396,23236,5330,5331,5332,5333,113026,84812,51196,5335,5336,89869,23007,9651,3613,3612,10423,51477,3628,3632,51763,27124,9562,3707,3706,80271,3705,253430,64768,55586,4329,7167	PIK3C3,MTM1,MTMR1,MTMR2,MTMR3,MTMR4,MTMR8,MTMR6,MTMR7,MTMR14,PI4KA,PI4KB,PI4K2A,PI4K2B,SACM1L,INPP5F,PIP5K1C,PIP5K1A,PIP5K1B,PIP5KL1,OCRL,INPP5B,INPP5E,SYNJ1,SYNJ2,PIK3CA,PIK3CD,PIK3CB,PIK3CG,PTEN,INPP5D,INPPL1,PIK3C2G,PIK3C2A,PIK3C2B,INPP4A,INPP4B,PIKFYVE,FIG4,PIP4K2C,PIP4K2A,PIP4K2B,PLCB1,PLCB2,PLCB3,PLCB4,PLCD1,PLCD3,PLCD4,PLCE1,PLCG1,PLCG2,PLCZ1,PLCH1,PLCH2,IMPA2,IMPA1,CDIPT,ISYNA1,INPP1,INPP…		ALDH3B1	ALDH9A1
hsa00563	Glycosylphosphatidylinositol (GPI)-anchor biosynthesis - Homo sapiens (human)	5.27753e+121	PIGA,PIGC,PIGH,PIGP,PIGQ,PIGY,DPM2,PIGL,PIGW,GPLD1,PIGM,PIGX,PIGV,PIGN,PIGB,PIGO,PIGF,PIGG,GPAA1,PIGK,PIGS,PIGT,PIGU,PGAP1,MPPE1,PIGZ		ALDH3B2	ALDH3B1
hsa00564	Glycerophospholipid metabolism - Homo sapiens (human)	23171,2819,2820,57678,150763,137964,84803,10554,10555,56894,56895,55326,253558,154141,129642,8443,56985,8611,8613,8612,23175,64900,9663,84513,196051,8525,8527,9162,1606,8526,1607,160851,1608,1609,139189,56994,10390,5337,5338,23646,122618,3931,8399,26279,30814,50487,64600,81579,84647,5319,5322,5320,391013,123745,5321,8681,100137049,8605,283748,255189,8398,151056,11145,54947,79888,254531,10162,1043…	GPD1L,GPD1,GPD2,GPAM,GPAT2,GPAT4,GPAT3,AGPAT1,AGPAT2,AGPAT3,AGPAT4,AGPAT5,LCLAT1,MBOAT1,MBOAT2,GNPAT,ADPRM,PLPP1,PLPP3,PLPP2,LPIN1,LPIN3,LPIN2,PLPP5,PLPP4,DGKZ,DGKD,DGKI,DGKA,DGKE,DGKB,DGKH,DGKG,DGKQ,DGKK,CHPT1,CEPT1,PLD1,PLD2,PLD3,PLD4,LCAT,PLA2G10,PLA2G2D,PLA2G2E,PLA2G3,PLA2G2F,PLA2G12A,PLA2G12B,PLA2G1B,PLA2G5,PLA2G2A,PLA2G2C,PLA2G4E,PLA2G4A,JMJD7-PLA2G4B,PLA2G4B,PLA2G4C,PLA2G4D,PLA2G4F,PLA2G6,…		ALDH3A1	ALDH3B2
hsa00565	Ether lipid metabolism - Homo sapiens (human)	8540,8611,8613,8612,85465,56994,10390,387521,387522,8399,26279,30814,50487,64600,81579,84647,5319,5322,5320,391013,123745,5321,8681,100137049,8605,283748,255189,8398,151056,11145,254531,133121,5168,79153,284161,255043,5337,5338,23646,122618,7368,9514,54947,79888,5048,5049,5050,7941,5051	AGPS,PLPP1,PLPP3,PLPP2,SELENOI,CHPT1,CEPT1,PEDS1,PEDS1-UBE2V1,PLA2G10,PLA2G2D,PLA2G2E,PLA2G3,PLA2G2F,PLA2G12A,PLA2G12B,PLA2G1B,PLA2G5,PLA2G2A,PLA2G2C,PLA2G4E,PLA2G4A,JMJD7-PLA2G4B,PLA2G4B,PLA2G4C,PLA2G4D,PLA2G4F,PLA2G6,PLB1,PLAAT3,LPCAT4,ENPP6,ENPP2,GDPD3,GDPD1,TMEM86B,PLD1,PLD2,PLD3,PLD4,UGT8,GAL3ST1,LPCAT2,LPCAT1,PAFAH1B1,PAFAH1B2,PAFAH1B3,PLA2G7,PAFAH2		ACSS1	ALDH3A1
hsa00590	Arachidonic acid metabolism - Homo sapiens (human)	8399,26279,30814,50487,64600,81579,84647,5319,5322,5320,391013,123745,5321,8681,100137049,8605,283748,255189,8398,151056,11145,5742,5743,9536,80142,10728,873,874,127281,6916,5730,27306,8644,5740,240,4048,8529,4051,4056,2678,2687,257202,2882,2877,2878,2876,2880,493869,1571,1573,113612,1557,11283,239,242,247,1555,1558,1559,2053,246	PLA2G10,PLA2G2D,PLA2G2E,PLA2G3,PLA2G2F,PLA2G12A,PLA2G12B,PLA2G1B,PLA2G5,PLA2G2A,PLA2G2C,PLA2G4E,PLA2G4A,JMJD7-PLA2G4B,PLA2G4B,PLA2G4C,PLA2G4D,PLA2G4F,PLA2G6,PLB1,PLAAT3,PTGS1,PTGS2,PTGES,PTGES2,PTGES3,CBR1,CBR3,PRXL2B,TBXAS1,PTGDS,HPGDS,AKR1C3,PTGIS,ALOX5,LTA4H,CYP4F2,CYP4F3,LTC4S,GGT1,GGT5,GPX6,GPX7,GPX2,GPX3,GPX1,GPX5,GPX8,CYP2E1,CYP2J2,CYP2U1,CYP2C19,CYP4F8,ALOX12,ALOX12B,ALOX15B,CYP2B6,CYP2C8…		ACSS2	ACSS1
hsa00591	Linoleic acid metabolism - Homo sapiens (human)	8.39926e+136	PLA2G10,PLA2G2D,PLA2G2E,PLA2G3,PLA2G2F,PLA2G12A,PLA2G12B,PLA2G1B,PLA2G5,PLA2G2A,PLA2G2C,PLA2G4E,PLA2G4A,JMJD7-PLA2G4B,PLA2G4B,PLA2G4C,PLA2G4D,PLA2G4F,PLA2G6,PLB1,PLAAT3,ALOX15,CYP1A2,CYP2C8,CYP2C9,CYP2C19,CYP2J2,CYP2E1,CYP3A4		GALM	ACSS2
hsa00592	alpha-Linolenic acid metabolism - Homo sapiens (human)	8399,26279,30814,50487,64600,81579,84647,5319,5322,5320,391013,123745,5321,8681,100137049,8605,283748,255189,8398,151056,11145,9415,8310,51,30	PLA2G10,PLA2G2D,PLA2G2E,PLA2G3,PLA2G2F,PLA2G12A,PLA2G12B,PLA2G1B,PLA2G5,PLA2G2A,PLA2G2C,PLA2G4E,PLA2G4A,JMJD7-PLA2G4B,PLA2G4B,PLA2G4C,PLA2G4D,PLA2G4F,PLA2G6,PLB1,PLAAT3,FADS2,ACOX3,ACOX1,ACAA1		PGM1	GALM
hsa00600	Sphingolipid metabolism - Homo sapiens (human)	10558,9517,55304,2531,10715,29956,79603,204219,253782,91012,427,56624,340485,125981,55331,8560,123099,259230,166929,6609,6610,55512,55627,339221,64781,8611,8613,8612,81537,130367,8877,56848,8879,7357,2629,57704,9331,2720,7368,2581,9514,410,4758,10825,129807,4759,2717,5660,768239	SPTLC1,SPTLC2,SPTLC3,KDSR,CERS1,CERS2,CERS4,CERS3,CERS6,CERS5,ASAH1,ASAH2,ACER2,ACER1,ACER3,DEGS1,DEGS2,SGMS1,SGMS2,SMPD1,SMPD2,SMPD3,SMPD4,ENPP7,CERK,PLPP1,PLPP3,PLPP2,SGPP1,SGPP2,SPHK1,SPHK2,SGPL1,UGCG,GBA,GBA2,B4GALT6,GLB1,UGT8,GALC,GAL3ST1,ARSA,NEU1,NEU3,NEU4,NEU2,GLA,PSAP,PSAPL1		PGM2	PGM1
hsa00601	Glycosphingolipid biosynthesis - lacto and neolacto series - Homo sapiens (human)	84002,8708,8707,10317,2523,2524,2525,6487,6484,28,2683,8704,8703,8702,10690,2526,2527,2528,2529,10402,6489,53947,8706,10678,10331,79369,2651	B3GNT5,B3GALT1,B3GALT2,B3GALT5,FUT1,FUT2,FUT3,ST3GAL3,ST3GAL4,ABO,B4GALT1,B4GALT2,B4GALT3,B4GALT4,FUT9,FUT4,FUT5,FUT6,FUT7,ST3GAL6,ST8SIA1,A4GALT,B3GALNT1,B3GNT2,B3GNT3,B3GNT4,GCNT2		G6PC1	PGM2
hsa00603	Glycosphingolipid biosynthesis - globo and isoglobo series - Homo sapiens (human)	1.27551e+65	A3GALT2,B3GALNT1,GBGT1,A4GALT,GLA,B3GALT5,HEXA,HEXB,NAGA,FUT1,FUT2,ST3GAL1,ST3GAL2,ST8SIA1,FUT9		G6PC2	G6PC1
hsa00604	Glycosphingolipid biosynthesis - ganglio series - Homo sapiens (human)	2.58387e+65	B4GALNT1,B3GALT4,ST3GAL2,ST3GAL1,ST8SIA5,ST3GAL5,ST8SIA1,SLC33A1,ST6GALNAC3,ST6GALNAC4,ST6GALNAC5,ST6GALNAC6,GLB1,HEXA,HEXB		G6PC3	G6PC2
hsa00620	Pyruvate metabolism - Homo sapiens (human)	84532,55902,5161,5160,5162,1737,1738,124,125,126,131,127,130,128,10327,5315,5313,31,32,98,97,217,224,219,501,223,134526,160287,92483,3939,3945,3948,197257,2739,3029,9380,4200,10873,4199,5091,4190,4191,2271,5105,5106,39,38	ACSS1,ACSS2,PDHA2,PDHA1,PDHB,DLAT,DLD,ADH1A,ADH1B,ADH1C,ADH7,ADH4,ADH6,ADH5,AKR1A1,PKM,PKLR,ACACA,ACACB,ACYP2,ACYP1,ALDH2,ALDH3A2,ALDH1B1,ALDH7A1,ALDH9A1,ACOT12,LDHAL6A,LDHAL6B,LDHA,LDHB,LDHC,LDHD,GLO1,HAGH,GRHPR,ME2,ME3,ME1,PC,MDH1,MDH2,FH,PCK1,PCK2,ACAT2,ACAT1		ADPGK	G6PC3
hsa00630	Glyoxylate and dicarboxylate metabolism - Homo sapiens (human)	84532,55902,4190,4191,1431,50,48,39,38,84693,5095,5096,4594,51179,54363,847,9380,283871,189,2752,6472,6470,2731,275,1738,2653,81888,132158,112817,125061	ACSS1,ACSS2,MDH1,MDH2,CS,ACO2,ACO1,ACAT2,ACAT1,MCEE,PCCA,PCCB,MMUT,HAO2,HAO1,CAT,GRHPR,PGP,AGXT,GLUL,SHMT2,SHMT1,GLDC,AMT,DLD,GCSH,HYI,GLYCTK,HOGA1,AFMID		BPGM	ADPGK
hsa00640	Propanoate metabolism - Homo sapiens (human)	84532,55902,79611,593,594,1629,1738,35,8310,51,3030,1962,1892,26275,31,32,23417,18,5095,5096,55862,84693,4594,8802,8801,8803,4329,160287,92483,3939,3945,3948	ACSS1,ACSS2,ACSS3,BCKDHA,BCKDHB,DBT,DLD,ACADS,ACOX3,ACOX1,HADHA,EHHADH,ECHS1,HIBCH,ACACA,ACACB,MLYCD,ABAT,PCCA,PCCB,ECHDC1,MCEE,MMUT,SUCLG1,SUCLG2,SUCLA2,ALDH6A1,LDHAL6A,LDHAL6B,LDHA,LDHB,LDHC		MINPP1	BPGM
hsa00650	Butanoate metabolism - Homo sapiens (human)	39,38,3033,3030,1962,1892,35,116285,123876,341392,54988,6296,348158,142827,79944,2571,2572,18,7915,3157,3158,3155,54511,5019,64064,65985,622,56898	ACAT2,ACAT1,HADH,HADHA,EHHADH,ECHS1,ACADS,ACSM1,ACSM2A,ACSM4,ACSM5,ACSM3,ACSM2B,ACSM6,L2HGDH,GAD1,GAD2,ABAT,ALDH5A1,HMGCS1,HMGCS2,HMGCL,HMGCLL1,OXCT1,OXCT2,AACS,BDH1,BDH2		PCK1	MINPP1
hsa00670	One carbon pool by folate - Homo sapiens (human)	1.7192e+95	DHFR,DHFR2,MTHFD1L,MTHFD1,MTHFD2,MTHFD2L,SHMT2,SHMT1,GART,ATIC,FTCD,MTFMT,AMT,MTR,TYMS,ALDH1L1,ALDH1L2,MTHFR,MTHFS,ST20-MTHFS		PCK2	PCK1
hsa00730	Thiamine metabolism - Homo sapiens (human)	9054,84284,249,248,250,251,52,27010,122481,205,26289,204,203,158067,79178	NFS1,NTPCR,ALPL,ALPI,ALPP,ALPG,ACP1,TPK1,AK7,AK4,AK5,AK2,AK1,AK8,THTPA		CS	PCK2
hsa00740	Riboflavin metabolism - Homo sapiens (human)	55312,54,52,53,80308,5167,5169,645	RFK,ACP5,ACP1,ACP2,FLAD1,ENPP1,ENPP3,BLVRB		ACLY	CS
hsa00750	Vitamin B6 metabolism - Homo sapiens (human)	5.51639e+27	PNPO,PDXK,PDXP,PHOSPHO2,AOX1,PSAT1		ACO2	ACLY
hsa00760	Nicotinate and nicotinamide metabolism - Homo sapiens (human)	5.54235e+170	ASPDH,QPRT,NAPRT,PNP,NMRK1,NMRK2,NT5C2,NT5C1A,NT5C1B,NT5C,NT5M,NT5C1B-RDH14,NT5E,NMNAT3,NMNAT1,NMNAT2,ENPP1,ENPP3,NUDT12,NADSYN1,NAMPT,CD38,BST1,SIRT1,SIRT2,SIRT3,SIRT4,SIRT5,SIRT6,SIRT7,NADK,NADK2,NNT,NNMT,AOX1		ACO1	ACO2
hsa00770	Pantothenate and CoA biosynthesis - Homo sapiens (human)	5.33548e+89	PANK1,PANK3,PANK2,PPCS,PPCDC,ENPP1,ENPP3,COASY,AASDHPPT,VNN1,VNN2,BCAT2,BCAT1,DPYD,DPYS,UPB1,GADL1,CSAD,ALDH2,ALDH3A2,ALDH1B1		IDH1	ACO1
hsa00780	Biotin metabolism - Homo sapiens (human)	549953141686	OXSM,HLCS,BTD		IDH2	IDH1
hsa00785	Lipoic acid metabolism - Homo sapiens (human)	3.87787e+21	LIPT2,LIAS,LIPT1,ACSM1		IDH3B	IDH2
hsa00790	Folate biosynthesis - Homo sapiens (human)	2.64325e+105	GCH1,ALPL,ALPI,ALPP,ALPG,DHFR,DHFR2,FPGS,GGH,PTS,SPR,AKR1B1,AKR1B10,CBR1,AKR1C3,QDPR,PCBD2,PCBD1,PAH,TH,TPH2,TPH1,MOCS1,MOCS2,GPHN,MOCOS		IDH3G	IDH3B
hsa00830	Retinol metabolism - Homo sapiens (human)	53630,124,125,126,131,127,128,130,9249,10901,317749,10170,50700,157506,51109,145226,112724,8608,195814,8630,9227,8694,158835,8228,6121,5959,316,8854,216,220,1592,56603,340665,1543,1544,1548,1549,1555,1558,1559,1562,29785,1576,1577,1551,100861540,54905,10941,79799,7367,10720,54490,54578,54657,54658,54659,7365,54600,7364,54575,54576,54579,7366,54577,7363,574537,54884,339761	BCO1,ADH1A,ADH1B,ADH1C,ADH7,ADH4,ADH5,ADH6,DHRS3,DHRS4,DHRS4L2,DHRS9,RDH8,RDH10,RDH11,RDH12,RDH13,RDH16,SDR16C5,HSD17B6,LRAT,DGAT1,AWAT2,PNPLA4,RPE65,RDH5,AOX1,ALDH1A2,ALDH1A1,ALDH1A3,CYP26A1,CYP26B1,CYP26C1,CYP1A1,CYP1A2,CYP2A6,CYP2A7,CYP2B6,CYP2C8,CYP2C9,CYP2C18,CYP2S1,CYP3A4,CYP3A5,CYP3A7,CYP3A7-CYP3A51P,CYP2W1,UGT2A1,UGT2A3,UGT2B17,UGT2B11,UGT2B28,UGT1A6,UGT1A4,UGT1A1,UGT1A3,UGT2B10,UGT1A9,UG…		IDH3A	IDH3G
hsa00860	Porphyrin and chlorophyll metabolism - Homo sapiens (human)	2.11212e+187	ALAS1,ALAS2,EARS2,EPRS1,ALAD,HMBS,UROS,UROD,CPOX,PPOX,FECH,COX10,COX15,MMAB,HMOX1,HMOX2,BLVRA,BLVRB,UGT2A1,UGT2A3,UGT2B17,UGT2B11,UGT2B28,UGT1A6,UGT1A4,UGT1A1,UGT1A3,UGT2B10,UGT1A9,UGT2B7,UGT1A10,UGT1A8,UGT1A5,UGT2B15,UGT1A7,UGT2B4,UGT2A2,GUSB,HCCS,CP,HEPH,HEPHL1,FXN		OGDHL	IDH3A
hsa00900	Terpenoid backbone biosynthesis - Homo sapiens (human)	39,38,3157,3158,3156,4598,10654,4597,3422,91734,2224,9453,23590,57107,79947,116150,2339,2342,9986,10269,23463,51449	ACAT2,ACAT1,HMGCS1,HMGCS2,HMGCR,MVK,PMVK,MVD,IDI1,IDI2,FDPS,GGPS1,PDSS1,PDSS2,DHDDS,NUS1,FNTA,FNTB,RCE1,ZMPSTE24,ICMT,PCYOX1		OGDH	OGDHL
hsa00910	Nitrogen metabolism - Homo sapiens (human)	2.74727e+61	GLUD2,GLUD1,GLUL,CPS1,CA13,CA1,CA6,CA7,CA12,CA5B,CA14,CA9,CA3,CA5A,CA8,CA2,CA4		DLST	OGDH
hsa00920	Sulfur metabolism - Homo sapiens (human)	9.06091e+43	PAPSS2,PAPSS1,BPNT1,BPNT2,SUOX,SQOR,ETHE1,MPST,TST,SELENBP1		DLD	DLST
hsa00970	Aminoacyl-tRNA biosynthesis - Homo sapiens (human)	4553,4573,4570,4555,4511,4572,4556,4563,4564,4565,4568,4567,4566,4569,4558,4571,4575,4574,4576,4578,4579,4577,124454,2058,55278,5188,283459,5859,57505,16,1615,55157,79731,4677,2617,80222,6897,123283,54938,6301,118672,51091,833,79587,4141,92935,123263,57176,7407,51520,23395,3376,55699,3735,57038,5917,25973,3035,23438,2193,10667,10056,8565,51067,10352,7453	TRNA,TRNR,TRNN,TRND,TRNC,TRNQ,TRNE,TRNG,TRNH,TRNI,TRNL2,TRNL1,TRNK,TRNM,TRNF,TRNP,TRNS2,TRNS1,TRNT,TRNW,TRNY,TRNV,EARS2,EPRS1,QRSL1,GATB,GATC,QARS1,AARS2,AARS1,DARS1,DARS2,NARS2,NARS1,GARS1,TARS2,TARS1,TARS3,SARS2,SARS1,PSTK,SEPSECS,CARS1,CARS2,MARS1,MARS2,MTFMT,VARS2,VARS1,LARS1,LARS2,IARS1,IARS2,KARS1,RARS2,RARS1,PARS2,HARS1,HARS2,FARSA,FARS2,FARSB,YARS1,YARS2,WARS2,WARS1		SUCLG1	SUCLG1
hsa00980	Metabolism of xenobiotics by cytochrome P450 - Homo sapiens (human)	1543,1559,1576,1545,221357,2939,2941,119391,2948,2953,2952,2947,4257,4259,2944,2949,4258,2938,2946,2940,9446,653689,2950,373156,27306,2052,1555,6822,1544,1548,1549,1571,1572,29785,1645,27294,1553,1565,107987478,1564,107987479,3290,374875,873,874,10941,79799,7367,10720,54490,54578,54657,54658,54659,7365,54600,7364,54575,54576,54579,7366,54577,7363,574537,1577,8574,22977,246181,221,222,218,124,125,…	CYP1A1,CYP2C9,CYP3A4,CYP1B1,GSTA5,GSTA2,GSTA4,GSTO2,GSTM4,GSTT2,GSTT1,GSTM3,MGST1,MGST3,GSTM1,GSTM5,MGST2,GSTA1,GSTM2,GSTA3,GSTO1,GSTT2B,GSTP1,GSTK1,HPGDS,EPHX1,CYP2B6,SULT2A1,CYP1A2,CYP2A6,CYP2A7,CYP2E1,CYP2F1,CYP2S1,AKR1C1,DHDH,CYP2A13,CYP2D6,cytochrome P450 2D6-like [KO:K17712] [EC:1.14.14.1],CYP2D7,CYP2D6,HSD11B1,HSD11B1L,CBR1,CBR3,UGT2A1,UGT2A3,UGT2B17,UGT2B11,UGT2B28,UGT1A6,UGT1A4,UGT1A1,UG…		SUCLG2	SUCLG2
hsa00982	Drug metabolism - cytochrome P450 - Homo sapiens (human)	1565,107987478,1564,107987479,1559,1576,2326,2327,2330,2328,2329,1557,1555,1577,221357,2939,2941,119391,2948,2953,2952,2947,4257,4259,2944,2949,4258,2938,2946,2940,9446,653689,2950,373156,27306,124,125,126,131,127,128,130,221,222,218,4129,4128,316,10941,79799,7367,10720,54490,54578,54657,54658,54659,7365,54600,7364,54575,54576,54579,7366,54577,7363,574537,1544,1571,1558,1548,1549	CYP2D6,cytochrome P450 2D6-like [KO:K17712] [EC:1.14.14.1],CYP2D7,CYP2D6,CYP2C9,CYP3A4,FMO1,FMO2,FMO5,FMO3,FMO4,CYP2C19,CYP2B6,CYP3A5,GSTA5,GSTA2,GSTA4,GSTO2,GSTM4,GSTT2,GSTT1,GSTM3,MGST1,MGST3,GSTM1,GSTM5,MGST2,GSTA1,GSTM2,GSTA3,GSTO1,GSTT2B,GSTP1,GSTK1,HPGDS,ADH1A,ADH1B,ADH1C,ADH7,ADH4,ADH5,ADH6,ALDH3B1,ALDH3B2,ALDH3A1,MAOB,MAOA,AOX1,UGT2A1,UGT2A3,UGT2B17,UGT2B11,UGT2B28,UGT1A6,UGT1A4,UGT1A1,UG…		SUCLA2	SUCLA2
hsa00983	Drug metabolism - other enzymes - Homo sapiens (human)	3251,3614,3615,8833,7172,7498,3704,1066,8824,10941,79799,7367,10720,54490,54578,54657,54658,54659,7365,54600,7364,54575,54576,54579,7366,54577,7363,574537,2990,1576,978,1890,1806,1807,51733,1548,1549,151531,7378,83549,7371,54963,7084,7083,7372,51727,6240,50484,6241,10201,29922,4831,4833,4830,4832,654364,1854,4353,10,9,1571,221357,2939,2941,119391,2948,2953,2952,2947,4257,4259,2944,2949,4258,2938,…	HPRT1,IMPDH1,IMPDH2,GMPS,TPMT,XDH,ITPA,CES1,CES2,UGT2A1,UGT2A3,UGT2B17,UGT2B11,UGT2B28,UGT1A6,UGT1A4,UGT1A1,UGT1A3,UGT2B10,UGT1A9,UGT2B7,UGT1A10,UGT1A8,UGT1A5,UGT2B15,UGT1A7,UGT2B4,UGT2A2,GUSB,CYP3A4,CDA,TYMP,DPYD,DPYS,UPB1,CYP2A6,CYP2A7,UPP2,UPP1,UCK1,UCK2,UCKL1,TK2,TK1,UMPS,CMPK1,RRM1,RRM2B,RRM2,NME6,NME7,NME2,NME4,NME1,NME3,NME1-NME2,DUT,MPO,NAT2,NAT1,CYP2E1,GSTA5,GSTA2,GSTA4,GSTO2,GSTM4,GSTT2…		SDHA	SDHA
hsa01040	Biosynthesis of unsaturated fatty acids - Homo sapiens (human)	64834,54898,83401,6785,60481,79071,79993,51144,201562,9200,401494,51495,9524,6319,79966,9415,3992,8310,51,3295,30,6342,122970,10965,641371,11332,570	ELOVL1,ELOVL2,ELOVL3,ELOVL4,ELOVL5,ELOVL6,ELOVL7,HSD17B12,HACD2,HACD1,HACD4,HACD3,TECR,SCD,SCD5,FADS2,FADS1,ACOX3,ACOX1,HSD17B4,ACAA1,SCP2,ACOT4,ACOT2,ACOT1,ACOT7,BAAT		SDHB	SDHB
					SDHC	SDHC
					SDHD	SDHD
					FH	FH
					MDH1	MDH1
					MDH2	MDH2
					PC	PC
					PCK1	G6PD
					PCK2	PGLS
					PDHA2	H6PD
					PDHA1	PGD
					PDHB	RPE
					DLAT	RPEL1
					GPI	TKT
					G6PD	TKTL2
					PGLS	TKTL1
					H6PD	TALDO1
					PGD	RPIA
					RPE	DERA
					RPEL1	RBKS
					TKT	PRPS1L1
					TKTL2	PRPS2
					TKTL1	PRPS1
					TALDO1	RGN
					RPIA	IDNK
					DERA	GLYCTK
					RBKS	GUSB
					PGM1	KL
					PGM2	UGT2A1
					PRPS1L1	UGT2A3
					PRPS2	UGT2B17
					PRPS1	UGT2B11
					RGN	UGT2B28
					IDNK	UGT1A6
					GLYCTK	UGT1A4
					ALDOC	UGT1A1
					ALDOA	UGT1A3
					ALDOB	UGT2B10
					FBP1	UGT1A9
					FBP2	UGT2B7
					PFKM	UGT1A10
					PFKP	UGT1A8
					PFKL	UGT1A5
					GUSB	UGT2B15
					KL	UGT1A7
					UGT2A1	UGT2B4
					UGT2A3	UGT2A2
					UGT2B17	UGDH
					UGT2B11	UGP2
					UGT2B28	CRYL1
					UGT1A6	XYLB
					UGT1A4	AKR1B1
					UGT1A1	AKR1B10
					UGT1A3	DCXR
					UGT2B10	SORD
					UGT1A9	DHDH
					UGT2B7	CRPPA
					UGT1A10	MPI
					UGT1A8	PMM2
					UGT1A5	PMM1
					UGT2B15	GMPPB
					UGT1A7	GMPPA
					UGT2B4	GMDS
					UGT2A2	GFUS
					UGDH	FPGT
					UGP2	FCSK
					AKR1A1	ENOSF1
					CRYL1	PFKFB1
					RPE	PFKFB2
					RPEL1	PFKFB3
					XYLB	PFKFB4
					AKR1B1	TIGAR
					AKR1B10	KHK
					DCXR	TKFC
					SORD	GALK1
					DHDH	GALT
					CRPPA	GALE
					MPI	GLB1
					PMM2	LCT
					PMM1	LALBA
					GMPPB	B4GALT1
					GMPPA	B4GALT2
					GMDS	GLA
					GFUS	MGAM
					FPGT	MGAM2
					FCSK	GAA
					ENOSF1	GANC
					HK3	SI
					HK1	MIOX
					HK2	ACACA
					HKDC1	ACACB
					PFKM	ACSF3
					PFKP	MCAT
					PFKL	FASN
					FBP1	OXSM
					FBP2	CBR4
					PFKFB1	HSD17B8
					PFKFB2	HTD2
					PFKFB3	MECR
					PFKFB4	OLAH
					TIGAR	ACSL6
					KHK	ACSL4
					SORD	ACSL1
					AKR1B1	ACSL5
					AKR1B10	ACSL3
					ALDOC	ACSBG1
					ALDOA	ACSBG2
					ALDOB	ACAA2
					TPI1	HADHB
					TKFC	HADH
					GALM	HADHA
					GALK1	ECHS1
					GALT	PPT1
					GALE	PPT2
					UGP2	ELOVL1
					PGM1	ELOVL2
					PGM2	ELOVL3
					HK3	ELOVL4
					HK1	ELOVL5
					HK2	ELOVL6
					HKDC1	ELOVL7
					GCK	HSD17B12
					G6PC1	HACD2
					G6PC2	HACD1
					G6PC3	HACD4
					GLB1	HACD3
					LCT	TECR
					LALBA	ACOT4
					B4GALT1	ACOT2
					B4GALT2	ACOT1
					GLA	ACOT7
					AKR1B1	THEM4
					AKR1B10	THEM5
					PFKM	ACAT2
					PFKP	ACAT1
					PFKL	ACAA1
					MGAM	EHHADH
					MGAM2	ACOX3
					GAA	ACOX1
					GANC	ACADS
					SI	ACADM
					UGDH	ACADL
					UGT2A1	ACADSB
					UGT2A3	ACADVL
					UGT2B17	GCDH
					UGT2B11	CPT1A
					UGT2B28	CPT1B
					UGT1A6	CPT1C
					UGT1A4	CPT2
					UGT1A1	ECI1
					UGT1A3	ECI2
					UGT2B10	CYP2U1
					UGT1A9	FDFT1
					UGT2B7	SQLE
					UGT1A10	LSS
					UGT1A8	CYP51A1
					UGT1A5	TM7SF2
					UGT2B15	LBR
					UGT1A7	MSMO1
					UGT2B4	NSDHL
					UGT2A2	HSD17B7
					GUSB	EBP
					KL	DHCR24
					MIOX	SC5D
					AKR1A1	DHCR7
					RGN	LIPA
					ALDH2	CEL
					ALDH3A2	SOAT2
					ALDH1B1	SOAT1
					ALDH7A1	CYP2R1
					ALDH9A1	CYP27B1
					ACACA	CYP24A1
					ACACB	CYP46A1
					ACSF3	CYP39A1
					MCAT	HSD3B7
					FASN	CH25H
					OXSM	CYP7B1
					CBR4	CYP7A1
					HSD17B8	CYP27A1
					HTD2	CYP8B1
					MECR	AKR1D1
					OLAH	AKR1C4
					ACSL6	SLC27A5
					ACSL4	AMACR
					ACSL1	ACOX2
					ACSL5	HSD17B4
					ACSL3	SCP2
					ACSBG1	ACOT8
					ACSBG2	BAAT
					ACAA2	TAT
					HADHB	COQ2
					HADH	COQ6
					HADHA	COQ3
					ECHS1	COQ5
					MECR	COQ7
					PPT1	NQO1
					PPT2	GGCX
					ELOVL1	VKORC1
					ELOVL2	VKORC1L1
					ELOVL3	HPD
					ELOVL4	CYP11A1
					ELOVL5	CYP17A1
					ELOVL6	STS
					ELOVL7	SULT2B1
					HSD17B12	CYP21A2
					HACD2	HSD3B1
					HACD1	HSD3B2
					HACD4	SRD5A1
					HACD3	SRD5A2
					TECR	SRD5A3
					ACOT4	AKR1C2
					ACOT2	AKR1C3
					ACOT1	CYP11B1
					ACOT7	CYP11B2
					THEM4	HSD11B1
					THEM5	HSD11B1L
					ACAT2	HSD11B2
					ACAT1	AKR1C1
					ACAA1	SULT1E1
					ACAA2	HSD17B1
					HADHB	HSD17B2
					HADH	HSD17B6
					HADHA	DHRS11
					EHHADH	CYP1A1
					ECHS1	CYP1A2
					ACOX3	CYP3A5
					ACOX1	CYP3A7
					ACADS	CYP3A7-CYP3A51P
					ACADM	CYP2E1
					ACADL	CYP3A4
					ACADSB	CYP1B1
					ACADVL	CYP19A1
					GCDH	COMT
					ACSL6	LRTOMT
					ACSL4	HSD17B3
					ACSL1	ND1
					ACSL5	ND2
					ACSL3	ND3
					ACSBG1	ND4
					ACSBG2	ND4L
					CPT1A	ND5
					CPT1B	ND6
					CPT1C	NDUFS1
					CPT2	NDUFS2
					ECI1	NDUFS3
					ECI2	NDUFS4
					CYP2U1	NDUFS5
					ADH1A	NDUFS6
					ADH1B	NDUFS7
					ADH1C	NDUFS8
					ADH7	NDUFV1
					ADH4	NDUFV2
					ADH5	NDUFV3
					ADH6	NDUFA1
					ALDH2	NDUFA2
					ALDH3A2	NDUFA3
					ALDH1B1	NDUFA4
					ALDH7A1	NDUFA4L2
					ALDH9A1	NDUFA5
					FDFT1	NDUFA6
					SQLE	NDUFA7
					LSS	NDUFA8
					CYP51A1	NDUFA9
					TM7SF2	NDUFA10
					LBR	NDUFAB1
					MSMO1	NDUFA11
					NSDHL	NDUFA12
					HSD17B7	NDUFA13
					EBP	NDUFB1
					DHCR24	NDUFB2
					SC5D	NDUFB3
					DHCR7	NDUFB4
					LIPA	NDUFB5
					CEL	NDUFB6
					SOAT2	NDUFB7
					SOAT1	NDUFB8
					CYP2R1	NDUFB9
					CYP27B1	NDUFB10
					CYP24A1	NDUFB11
					CYP46A1	NDUFC1
					CYP39A1	NDUFC2
					HSD3B7	NDUFC2-KCTD14
					CH25H	UQCRFS1
					CYP7B1	CYTB
					CYP7A1	CYC1
					CYP27A1	UQCRC1
					CYP8B1	UQCRC2
					AKR1D1	UQCRH
					AKR1C4	UQCRHL
					SLC27A5	UQCRB
					AMACR	UQCRQ
					ACOX2	UQCR10
					HSD17B4	UQCR11
					SCP2	COX10
					ACOT8	COX3
					BAAT	COX1
					TAT	COX2
					COQ2	COX4I2
					COQ6	COX4I1
					COQ3	COX5A
					COQ5	COX5B
					COQ7	COX6A1
					NQO1	COX6A2
					GGCX	COX6B1
					VKORC1	COX6B2
					VKORC1L1	COX6C
					HPD	COX7A1
					CYP11A1	COX7A2
					CYP17A1	COX7A2L
					STS	COX7B
					SULT2B1	COX7B2
					CYP21A2	COX7C
					HSD3B1	COX8C
					HSD3B2	COX8A
					SRD5A1	COX11
					SRD5A2	COX15
					SRD5A3	COX17
					AKR1C2	CYCS
					AKR1C3	ATP5F1A
					CYP11B1	ATP5F1B
					CYP11B2	ATP5F1C
					AKR1D1	ATP5F1D
					AKR1C4	ATP5F1E
					HSD11B1	ATP5PO
					HSD11B1L	ATP6
					HSD11B2	ATP5PB
					AKR1C1	ATP5MC1
					CYP7B1	ATP5MC2
					SULT1E1	ATP5MC3
					HSD17B1	ATP5PD
					HSD17B2	ATP5ME
					HSD17B6	ATP5MF
					HSD17B7	ATP5MG
					HSD17B8	ATP5PF
					HSD17B12	ATP8
					DHRS11	ATP6V1A
					CYP1A1	ATP6V1B1
					CYP1A2	ATP6V1B2
					CYP3A5	ATP6V1C2
					CYP3A7	ATP6V1C1
					CYP3A7-CYP3A51P	ATP6V1D
					CYP2E1	ATP6V1E2
					CYP3A4	ATP6V1E1
					CYP1B1	ATP6V1F
					CYP19A1	ATP6V1G1
					CYP7A1	ATP6V1G3
					UGT2A1	ATP6V1G2
					UGT2A3	ATP6V1H
					UGT2B17	TCIRG1
					UGT2B11	ATP6V0A2
					UGT2B28	ATP6V0A4
					UGT1A6	ATP6V0A1
					UGT1A4	ATP6V0C
					UGT1A1	ATP6V0B
					UGT1A3	ATP6V0D1
					UGT2B10	ATP6V0D2
					UGT1A9	ATP6V0E1
					UGT2B7	ATP6V0E2
					UGT1A10	ATP6AP1
					UGT1A8	ATP4A
					UGT1A5	ATP4B
					UGT2B15	ATP12A
					UGT1A7	PPA2
					UGT2B4	PPA1
					UGT2A2	LHPP
					COMT	OTC
					LRTOMT	ASS1
					HSD17B3	ASL
					ND1	ARG2
					ND2	ARG1
					ND3	NOS1
					ND4	NOS2
					ND4L	NOS3
					ND5	GLS2
					ND6	GLS
					NDUFS1	GLUL
					NDUFS2	GLUD2
					NDUFS3	GLUD1
					NDUFS4	CPS1
					NDUFS5	GOT1
					NDUFS6	GOT1L1
					NDUFS7	GOT2
					NDUFS8	GPT2
					NDUFV1	GPT
					NDUFV2	NAGS
					NDUFV3	ACY1
					NDUFA1	ABHD14A-ACY1
					NDUFA2	NUDT9
					NDUFA3	ADPRM
					NDUFA4	NUDT5
					NDUFA4L2	PPAT
					NDUFA5	GART
					NDUFA6	PFAS
					NDUFA7	PAICS
					NDUFA8	ADSL
					NDUFA9	ATIC
					NDUFA10	APRT
					NDUFAB1	NT5C2
					NDUFA11	NT5C1A
					NDUFA12	NT5C1B
					NDUFA13	NT5C
					NDUFB1	NT5M
					NDUFB2	NT5C1B-RDH14
					NDUFB3	NT5E
					NDUFB4	PNP
					NDUFB5	HPRT1
					NDUFB6	IMPDH1
					NDUFB7	IMPDH2
					NDUFB8	NME6
					NDUFB9	NME7
					NDUFB10	NME2
					NDUFB11	NME4
					NDUFC1	NME1
					NDUFC2	NME3
					NDUFC2-KCTD14	NME1-NME2
					SDHA	AK9
					SDHB	ENTPD3
					SDHC	ENTPD8
					SDHD	ENTPD1
					UQCRFS1	CANT1
					CYTB	ENTPD4
					CYC1	ENTPD5
					UQCRC1	ENTPD6
					UQCRC2	NUDT16
					UQCRH	ITPA
					UQCRHL	XDH
					UQCRB	NUDT2
					UQCRQ	GMPS
					UQCR10	GMPR
					UQCR11	GMPR2
					COX10	GDA
					COX3	GUK1
					COX1	RRM1
					COX2	RRM2B
					COX4I2	RRM2
					COX4I1	HDDC2
					COX5A	DGUOK
					COX5B	DCK
					COX6A1	HDDC3
					COX6A2	PRUNE1
					COX6B1	ADCY1
					COX6B2	ADCY2
					COX6C	ADCY3
					COX7A1	ADCY4
					COX7A2	ADCY5
					COX7A2L	ADCY6
					COX7B	ADCY7
					COX7B2	ADCY8
					COX7C	ADCY9
					COX8C	ADCY10
					COX8A	GUCY1A2
					COX11	GUCY1A1
					COX15	GUCY1B1
					COX17	GUCY2C
					CYCS	GUCY2D
					ATP5F1A	GUCY2F
					ATP5F1B	NPR1
					ATP5F1C	NPR2
					ATP5F1D	PDE1A
					ATP5F1E	PDE1B
					ATP5PO	PDE1C
					ATP6	PDE2A
					ATP5PB	PDE3A
					ATP5MC1	PDE3B
					ATP5MC2	PDE5A
					ATP5MC3	PDE6A
					ATP5PD	PDE6B
					ATP5ME	PDE6C
					ATP5MF	PDE6D
					ATP5MG	PDE6G
					ATP5PF	PDE6H
					ATP8	PDE9A
					ATP6V1A	PDE10A
					ATP6V1B1	PDE11A
					ATP6V1B2	ADSS1
					ATP6V1C2	ADSS2
					ATP6V1C1	AMPD2
					ATP6V1D	AMPD3
					ATP6V1E2	AMPD1
					ATP6V1E1	ADK
					ATP6V1F	ADA
					ATP6V1G1	ADA2
					ATP6V1G3	AK7
					ATP6V1G2	AK4
					ATP6V1H	AK5
					TCIRG1	AK2
					ATP6V0A2	AK1
					ATP6V0A4	AK8
					ATP6V0A1	AK6
					ATP6V0C	AK3
					ATP6V0B	ENTPD2
					ATP6V0D1	NTPCR
					ATP6V0D2	PDE4A
					ATP6V0E1	PDE4B
					ATP6V0E2	PDE4C
					ATP6AP1	PDE4D
					ATP4A	PDE7A
					ATP4B	PDE7B
					ATP12A	PDE8B
					PPA2	PDE8A
					PPA1	FHIT
					LHPP	ENPP4
					OTC	PAPSS2
					ASS1	PAPSS1
					ASL	ENPP1
					ARG2	ENPP3
					ARG1	URAD
					NOS1	ALLC
					NOS2	NAT2
					NOS3	NAT1
					GLS2	CYP2A6
					GLS	CYP2A7
					GLUL	CAD
					GLUD2	DHODH
					GLUD1	UMPS
					CPS1	CMPK1
					GOT1	CMPK2
					GOT1L1	ASMTL
					GOT2	CTPS1
					GPT2	CTPS2
					GPT	UCK1
					NAGS	UCK2
					ACY1	UCKL1
					ABHD14A-ACY1	UPP2
					NUDT9	UPP1
					ADPRM	DPYD
					NUDT5	DPYS
					PGM1	UPB1
					PGM2	NT5C3A
					PRPS1L1	NT5C3B
					PRPS2	CDA
					PRPS1	DCTPP1
					PPAT	DCTD
					GART	DTYMK
					PFAS	DUT
					PAICS	TYMP
					ADSL	TK2
					ATIC	TK1
					APRT	TYMS
					NT5C2	IL4I1
					NT5C1A	DDO
					NT5C1B	ASRGL1
					NT5C	ASNS
					NT5M	NIT2
					NT5C1B-RDH14	AGXT
					NT5E	AGXT2
					PNP	NAT8L
					HPRT1	RIMKLB
					IMPDH1	RIMKLA
					IMPDH2	FOLH1
					NME6	ASPA
					NME7	GAD1
					NME2	GAD2
					NME4	ABAT
					NME1	ALDH5A1
					NME3	ALDH4A1
					NME1-NME2	GFPT2
					AK9	GFPT1
					ENTPD3	SHMT2
					ENTPD8	SHMT1
					ENTPD1	GRHPR
					CANT1	PHGDH
					ENTPD4	PSAT1
					ENTPD5	PSPH
					ENTPD6	GCAT
					NUDT16	ALAS1
					ITPA	ALAS2
					XDH	MAOB
					NUDT2	MAOA
					GMPS	AOC3
					GMPR	AOC2
					GMPR2	GLDC
					GDA	AMT
					GUK1	GCSH
					RRM1	DAO
					RRM2B	GATM
					RRM2	GAMT
					HDDC2	CHDH
					DGUOK	BHMT
					DCK	DMGDH
					HDDC3	PIPOX
					PRUNE1	SARDH
					ADCY1	GNMT
					ADCY2	CBS
					ADCY3	CTH
					ADCY4	SDS
					ADCY5	SDSL
					ADCY6	SRR
					ADCY7	KYAT3
					ADCY8	KYAT1
					ADCY9	BHMT2
					ADCY10	MTR
					GUCY1A2	MAT2B
					GUCY1A1	MAT1A
					GUCY1B1	MAT2A
					GUCY2C	AMD1
					GUCY2D	SRM
					GUCY2F	SMS
					NPR1	MTAP
					NPR2	MRI1
					PDE1A	APIP
					PDE1B	ENOPH1
					PDE1C	ADI1
					PDE2A	DNMT1
					PDE3A	DNMT3A
					PDE3B	DNMT3B
					PDE5A	AHCYL2
					PDE6A	AHCYL1
					PDE6B	AHCY
					PDE6C	BCAT2
					PDE6D	BCAT1
					PDE6G	GCLC
					PDE6H	GCLM
					PDE9A	GSS
					PDE10A	CDO1
					PDE11A	MPST
					ADSS1	TST
					ADSS2	BCKDHA
					AMPD2	BCKDHB
					AMPD3	DBT
					AMPD1	IVD
					ADK	ACAD8
					ADA	HSD17B10
					ADA2	PCCA
					AK7	PCCB
					AK4	MCEE
					AK5	MMUT
					AK2	HIBCH
					AK1	HIBADH
					AK8	ALDH6A1
					AK6	AOX1
					AK3	MCCC1
					ENTPD2	MCCC2
					NTPCR	AUH
					PDE4A	HMGCL
					PDE4B	HMGCLL1
					PDE4C	OXCT1
					PDE4D	OXCT2
					PDE7A	AACS
					PDE7B	HMGCS1
					PDE8B	HMGCS2
					PDE8A	AASS
					FHIT	AADAT
					ENPP4	DHTKD1
					PAPSS2	HYKK
					PAPSS1	PHYKPL
					ENPP1	CAMKMT
					ENPP3	KMT2A
					URAD	KMT2D
					ALLC	KMT2C
					CYP1A2	KMT2B
					NAT2	KMT2E
					NAT1	SETD1B
					CYP2A6	SETD1A
					CYP2A7	SETD7
					XDH	PRDM9
					CAD	PRDM7
					DHODH	ASH1L
					UMPS	SMYD2
					CMPK1	SMYD3
					CMPK2	SMYD1
					NME6	SUV39H1
					NME7	SUV39H2
					NME2	EHMT2
					NME4	EHMT1
					NME1	SETDB1
					NME3	SETDB2
					NME1-NME2	PRDM2
					AK9	EZH1
					ENTPD3	EZH2
					ENTPD8	SETMAR
					ENTPD1	NSD1
					CANT1	NSD2
					ENTPD4	NSD3
					ENTPD5	SETD2
					ENTPD6	DOT1L
					ENPP1	KMT5A
					ENPP3	PRDM6
					ASMTL	KMT5C
					NUDT2	KMT5B
					CTPS1	MECOM
					CTPS2	PRDM16
					UCK1	TMLHE
					UCK2	BBOX1
					UCKL1	PLOD1
					NT5C2	PLOD2
					NT5C1A	PLOD3
					NT5C1B	COLGALT1
					NT5C	COLGALT2
					NT5M	CKM
					NT5C1B-RDH14	CKMT1A
					NT5E	CKMT2
					UPP2	CKB
					UPP1	CKMT1B
					DPYD	AZIN2
					DPYS	AGMAT
					UPB1	ODC1
					NT5C3A	AOC1
					NT5C3B	SMOX
					CDA	CNDP1
					RRM1	CNDP2
					RRM2B	CARNS1
					RRM2	SAT2
					DCTPP1	SAT1
					HDDC2	OAT
					DCK	PYCR3
					DCTD	PYCR2
					DTYMK	PYCR1
					DUT	PRODH
					PNP	proline
					TYMP	dehydrogenase
					TK2	mitochondrial
					TK1	[KO:K00318]
					TYMS	[EC:1.5.5.2]
					GOT1	ALDH18A1
					GOT1L1	LAP3
					GOT2	P4HA2
					IL4I1	P4HA3
					DDO	P4HA1
					ASRGL1	PRODH2
					ASNS	HOGA1
					NIT2	L3HYPDH
					GPT2	HAL
					GPT	UROC1
					AGXT	AMDHD1
					AGXT2	FTCD
					ASS1	HDC
					ASL	HNMT
					ADSS1	CARNMT1
					ADSS2	HGD
					ADSL	GSTZ1
					NAT8L	FAH
					RIMKLB	TYR
					RIMKLA	TH
					FOLH1	DCT
					ASPA	TYRP1
					GAD1	DDC
					GAD2	DBH
					ABAT	PNMT
					ALDH5A1	TPO
					GLUD2	FAHD1
					GLUD1	MIF
					ALDH4A1	PAH
					GLUL	GLYAT
					CAD	TDO2
					GLS2	IDO1
					GLS	IDO2
					CPS1	AFMID
					GFPT2	KMO
					GFPT1	KYNU
					PPAT	HAAO
					SHMT2	ACMSD
					SHMT1	ALDH8A1
					AGXT	TPH2
					GRHPR	TPH1
					GLYCTK	ASMT
					PGAM1	AANAT
					PGAM2	INMT
					PGAM4	CAT
					BPGM	GADL1
					PHGDH	CSAD
					PSAT1	MLYCD
					PSPH	ADO
					GCAT	GGT7
					ALAS1	GGT6
					ALAS2	GGT1
					MAOB	GGT5
					MAOA	PCYT2
					AOC3	SELENOI
					AOC2	CEPT1
					GLDC	PCYT1B
					AMT	PCYT1A
					DLD	CHPT1
					GCSH	SCLY
					DAO	TXNRD1
					AGXT2	TXNRD3
					GATM	TXNRD2
					GAMT	SEPHS2
					CHDH	SEPHS1
					ALDH7A1	PSTK
					BHMT	SEPSECS
					DMGDH	MARS1
					PIPOX	MARS2
					SARDH	DGLUCY
					GNMT	GGCT
					CBS	CHAC1
					CBS	CHAC2
					CTH	OPLAH
					SDS	ANPEP
					SDSL	GSTA5
					SRR	GSTA2
					CTH	GSTA4
					KYAT3	GSTO2
					KYAT1	GSTM4
					CBS	GSTT2
					CBS	GSTT1
					BHMT	GSTM3
					BHMT2	MGST1
					MTR	MGST3
					MAT2B	GSTM1
					MAT1A	GSTM5
					MAT2A	MGST2
					AMD1	GSTA1
					SRM	GSTM2
					SMS	GSTA3
					MTAP	GSTO1
					MRI1	GSTT2B
					APIP	GSTP1
					ENOPH1	GSTK1
					ADI1	HPGDS
					TAT	LANCL1
					IL4I1	NAT8
					DNMT1	NAT8B
					DNMT3A	GSR
					DNMT3B	TXNDC12
					AHCYL2	GPX4
					AHCYL1	GPX6
					AHCY	GPX7
					BCAT2	GPX2
					BCAT1	GPX3
					AGXT2	GPX1
					GCLC	GPX5
					GCLM	GPX8
					GSS	PRDX6
					CDO1	GBA3
					GOT1	GYS2
					GOT1L1	GYS1
					GOT2	GYG1
					MPST	GYG2
					TST	GBE1
					LDHAL6A	PYGL
					LDHAL6B	PYGM
					LDHA	PYGB
					LDHB	AGL
					LDHC	AMY1C
					MDH1	AMY2A
					MDH2	AMY1A
					SDS	AMY2B
					SDSL	AMY1B
					PHGDH	TREH
					PSAT1	PGM2L1
					BCAT2	DOLK
					BCAT1	DPAGT1
					IL4I1	ALG5
					BCKDHA	ALG13
					BCKDHB	ALG14
					DBT	DPM1
					DLD	DPM2
					ACADS	DPM3
					ACADM	ALG1
					IVD	ALG2
					ACADSB	ALG11
					ACAD8	ALG3
					HADHA	ALG9
					EHHADH	ALG12
					ECHS1	ALG6
					HADH	ALG8
					HSD17B10	ALG10
					ACAA1	ALG10B
					ACAA2	STT3A
					HADHB	STT3B
					PCCA	RPN1
					PCCB	RPN2
					MCEE	DAD1
					MMUT	TUSC3
					HIBCH	DDOST
					HIBADH	DOLPP1
					ALDH6A1	MOGS
					ALDH2	GANAB
					ALDH3A2	MAN1B1
					ALDH1B1	MAN1A2
					ALDH7A1	MAN1C1
					ALDH9A1	MAN1A1
					AOX1	MGAT1
					ACSF3	MAN2A1
					ABAT	MAN2A2
					AGXT2	MGAT2
					MCCC1	FUT8
					MCCC2	B4GALT3
					AUH	ST6GAL1
					HMGCL	ST6GAL2
					HMGCLL1	MGAT3
					OXCT1	MGAT4A
					OXCT2	MGAT4B
					AACS	MGAT4D
					ACAT2	MGAT5
					ACAT1	MGAT5B
					HMGCS1	MGAT4C
					HMGCS2	NEU1
					SDS	NEU3
					SDSL	NEU4
					BCAT2	NEU2
					BCAT1	HEXA
					AASS	HEXB
					ALDH7A1	HEXD
					AADAT	MAN2C1
					DHTKD1	MAN2B1
					DLST	MAN2B2
					DLD	MANBA
					GCDH	ENGASE
					HADHA	FUCA1
					EHHADH	FUCA2
					ECHS1	AGA
					HADH	GBA
					ACAT2	GBA2
					ACAT1	GALNTL6
					HYKK	GALNT5
					PHYKPL	GALNT17
					PIPOX	GALNT11
					CAMKMT	GALNT12
					KMT2A	GALNT13
					KMT2D	GALNT14
					KMT2C	GALNT16
					KMT2B	GALNT15
					KMT2E	GALNT18
					SETD1B	GALNTL5
					SETD1A	GALNT10
					SETD7	GALNT2
					PRDM9	GALNT3
					PRDM7	GALNT1
					ASH1L	GALNT6
					SMYD2	GALNT4
					SMYD3	GALNT9
					SMYD1	GALNT7
					SUV39H1	GALNT8
					SUV39H2	POC1B-GALNT4
					EHMT2	C1GALT1
					EHMT1	C1GALT1C1
					SETDB1	C1GALT1C1L
					SETDB2	GCNT1
					PRDM2	GCNT3
					EZH1	GCNT4
					EZH2	ST3GAL1
					SETMAR	ST3GAL2
					NSD1	ST6GALNAC1
					NSD2	ST6GALNAC2
					NSD3	ST6GALNAC3
					SETD2	ST6GALNAC4
					DOT1L	B3GNT3
					KMT5A	B3GNT6
					PRDM6	B4GALT5
					KMT5C	ST3GAL3
					KMT5B	B4GALNT3
					MECOM	B4GALNT4
					PRDM16	CHST8
					TMLHE	CHST9
					ALDH2	OGT
					ALDH3A2	EOGT
					ALDH1B1	POFUT1
					ALDH9A1	POFUT2
					BBOX1	MFNG
					PLOD1	LFNG
					PLOD2	RFNG
					PLOD3	B3GLCT
					COLGALT1	POGLUT1
					COLGALT2	GXYLT1
					GATM	GXYLT2
					GAMT	XXYLT1
					CKM	POMT1
					CKMT1A	POMT2
					CKMT2	POMGNT1
					CKB	B3GAT1
					CKMT1B	B3GAT2
					AZIN2	CHST10
					AGMAT	FUT9
					ODC1	FUT4
					SRM	POMGNT2
					SMS	B3GALNT2
					AMD1	POMK
					AOC1	FKTN
					SMOX	FKRP
					ALDH2	RXYLT1
					ALDH3A2	B4GAT1
					ALDH1B1	LARGE1
					ALDH7A1	LARGE2
					ALDH9A1	CHIA
					CNDP1	CHIT1
					CNDP2	NAGK
					CARNS1	AMDHD2
					SAT2	GNPDA1
					SAT1	GNPDA2
					MAOB	GNPNAT1
					MAOA	PGM3
					NOS1	GALK2
					NOS2	UAP1
					NOS3	UAP1L1
					ARG2	GNE
					ARG1	RENBP
					OAT	NANS
					PYCR3	NANP
					PYCR2	NPL
					PYCR1	CMAS
					PRODH	CYB5R1
					proline	CYB5R3
					dehydrogenase	CYB5R2
					1	CYB5RL
					mitochondrial	CYB5R4
					[KO:K00318]	UXS1
					[EC:1.5.5.2]	HYAL2
					ALDH4A1	HYAL1
					ALDH18A1	SPAM1
					LAP3	HYAL4
					P4HA2	HYAL3
					P4HA3	IDS
					P4HA1	IDUA
					PRODH2	ARSB
					GOT1	HPSE
					GOT1L1	HPSE2
					GOT2	SGSH
					HOGA1	HGSNAT
					DAO	NAGLU
					L3HYPDH	GALNS
					HAL	GNS
					UROC1	XYLT1
					AMDHD1	XYLT2
					FTCD	B4GALT7
					HDC	B3GALT6
					AOC1	B3GAT3
					ALDH2	CSGALNACT1
					ALDH3A2	CSGALNACT2
					ALDH1B1	CHSY3
					ALDH7A1	CHSY1
					ALDH9A1	CHPF
					ASPA	CHPF2
					HNMT	DSE
					MAOB	CHST11
					MAOA	CHST12
					ALDH3B1	CHST13
					ALDH3B2	CHST3
					ALDH3A1	CHST7
					CARNS1	CHST15
					CARNMT1	UST
					CNDP2	CHST14
					CNDP1	B3GNT2
					GOT1	CHST6
					GOT1L1	B4GALT4
					GOT2	B3GNT7
					TAT	CHST1
					IL4I1	CHST2
					HPD	CHST4
					HGD	EXTL2
					GSTZ1	EXTL3
					FAH	EXTL1
					TYR	EXT1
					TH	EXT2
					DCT	NDST1
					TYRP1	NDST2
					DDC	NDST3
					DBH	NDST4
					PNMT	GLCE
					COMT	HS2ST1
					LRTOMT	HS6ST1
					MAOB	HS6ST2
					MAOA	HS6ST3
					AOC3	HS3ST1
					AOC2	HS3ST2
					ALDH3B1	HS3ST3B1
					ALDH3B2	HS3ST3A1
					ALDH3A1	HS3ST5
					ADH1A	GK2
					ADH1B	GK
					ADH1C	GPAM
					ADH7	GPAT2
					ADH4	GPAT4
					ADH5	GPAT3
					ADH6	AGPAT1
					TPO	AGPAT2
					AOX1	AGPAT3
					FAHD1	AGPAT4
					MIF	AGPAT5
					PAH	LCLAT1
					DDC	MBOAT1
					AOC3	MBOAT2
					AOC2	PLPP1
					MAOB	PLPP3
					MAOA	PLPP2
					ALDH3B1	LPIN1
					ALDH3B2	LPIN3
					ALDH3A1	LPIN2
					GOT1	PLPP5
					GOT1L1	PLPP4
					GOT2	DGKZ
					TAT	DGKD
					IL4I1	DGKI
					HPD	DGKA
					MIF	DGKE
					GLYAT	DGKB
					TDO2	DGKH
					IDO1	DGKG
					IDO2	DGKQ
					AFMID	DGKK
					KMO	DGAT1
					KYNU	DGAT2
					HAAO	MOGAT3
					ACMSD	PNPLA2
					ALDH8A1	PNPLA3
					DHTKD1	PNLIP
					DLST	PNLIPRP1
					DLD	PNLIPRP2
					GCDH	PNLIPRP3
					HADHA	LIPC
					EHHADH	LIPF
					ECHS1	LIPG
					HADH	LPL
					ACAT2	AGK
					ACAT1	MGLL
					KYAT3	MOGAT1
					KYAT1	MOGAT2
					AADAT	PIK3C3
					TPH2	MTM1
					TPH1	MTMR1
					DDC	MTMR2
					MAOB	MTMR3
					MAOA	MTMR4
					ALDH2	MTMR8
					ALDH3A2	MTMR6
					ALDH1B1	MTMR7
					ALDH7A1	MTMR14
					ALDH9A1	PI4KA
					AOX1	PI4KB
					ASMT	PI4K2A
					AANAT	PI4K2B
					CYP1A1	SACM1L
					CYP1A2	INPP5F
					CYP1B1	PIP5K1C
					INMT	PIP5K1A
					IL4I1	PIP5K1B
					AOC1	PIP5KL1
					CAT	OCRL
					GOT1	INPP5B
					GOT1L1	INPP5E
					GOT2	SYNJ1
					TAT	SYNJ2
					IL4I1	PIK3CA
					PAH	PIK3CD
					GADL1	PIK3CB
					CSAD	PIK3CG
					GAD1	PTEN
					GAD2	INPP5D
					CNDP1	INPPL1
					CARNS1	PIK3C2G
					CNDP2	PIK3C2A
					ABAT	PIK3C2B
					SMOX	INPP4A
					AOC3	INPP4B
					AOC2	PIKFYVE
					ALDH2	FIG4
					ALDH3A2	PIP4K2C
					ALDH1B1	PIP4K2A
					ALDH7A1	PIP4K2B
					ALDH9A1	PLCB1
					ALDH3B1	PLCB2
					ALDH3B2	PLCB3
					ALDH3A1	PLCB4
					DPYD	PLCD1
					DPYS	PLCD3
					UPB1	PLCD4
					HIBCH	PLCE1
					HADHA	PLCG1
					EHHADH	PLCG2
					ECHS1	PLCZ1
					ACADS	PLCH1
					ACOX3	PLCH2
					ACOX1	IMPA2
					MLYCD	IMPA1
					ALDH6A1	CDIPT
					CDO1	ISYNA1
					GAD1	INPP1
					GAD2	INPP5A
					GADL1	INPP5K
					CSAD	INPP5J
					ADO	ITPKB
					GGT7	ITPKA
					GGT6	ITPKC
					GGT1	ITPK1
					GGT5	IPMK
					BAAT	IPPK
					PCYT2	PIGA
					SELENOI	PIGC
					CEPT1	PIGH
					PCYT1B	PIGP
					PCYT1A	PIGQ
					CHPT1	PIGY
					KYAT3	PIGL
					KYAT1	PIGW
					MTR	GPLD1
					CTH	PIGM
					SCLY	PIGX
					TXNRD1	PIGV
					TXNRD3	PIGN
					TXNRD2	PIGB
					INMT	PIGO
					PAPSS2	PIGF
					PAPSS1	PIGG
					SEPHS2	GPAA1
					SEPHS1	PIGK
					PSTK	PIGS
					SEPSECS	PIGT
					MARS1	PIGU
					MARS2	PGAP1
					GLS2	MPPE1
					GLS	PIGZ
					DGLUCY	GPD1L
					DDO	GPD1
					SRR	GPD2
					DAO	GNPAT
					GGT7	PLD1
					GGT6	PLD2
					GGT1	PLD3
					GGT5	PLD4
					GGCT	LCAT
					CHAC1	PLA2G10
					CHAC2	PLA2G2D
					OPLAH	PLA2G2E
					GCLC	PLA2G3
					GCLM	PLA2G2F
					GSS	PLA2G12A
					LAP3	PLA2G12B
					ANPEP	PLA2G1B
					GSTA5	PLA2G5
					GSTA2	PLA2G2A
					GSTA4	PLA2G2C
					GSTO2	PLA2G4E
					GSTM4	PLA2G4A
					GSTT2	JMJD7-PLA2G4B
					GSTT1	PLA2G4B
					GSTM3	PLA2G4C
					MGST1	PLA2G4D
					MGST3	PLA2G4F
					GSTM1	PLA2G6
					GSTM5	PLB1
					MGST2	PLAAT3
					GSTA1	LPCAT2
					GSTM2	LPCAT1
					GSTA3	LPCAT4
					GSTO1	LPCAT3
					GSTT2B	LYPLA1
					GSTP1	PLA2G15
					GSTK1	LYPLA2
					HPGDS	PNPLA6
					LANCL1	PNPLA7
					NAT8	GPCPD1
					NAT8B	CHAT
					GSR	ACHE
					IDH1	CHKA
					IDH2	CHKB
					PGD	PHOSPHO1
					G6PD	ETNK1
					TXNDC12	ETNK2
					GPX4	ETNPPL
					GPX6	PEMT
					GPX7	CDS1
					GPX2	CDS2
					GPX3	PLA1A
					GPX1	PTDSS1
					GPX5	PTDSS2
					GPX8	PISD
					PRDX6	PGS1
					ODC1	CRLS1
					SRM	TAFAZZIN
					SMS	LPGAT1
					RRM1	MBOAT7
					RRM2B	AGPS
					RRM2	PEDS1
					MGAM	PEDS1-UBE2V1
					MGAM2	ENPP6
					GAA	ENPP2
					GANC	GDPD3
					SI	GDPD1
					UGP2	TMEM86B
					ENPP1	UGT8
					ENPP3	GAL3ST1
					GBA3	PAFAH1B1
					GYS2	PAFAH1B2
					GYS1	PAFAH1B3
					GYG1	PLA2G7
					GYG2	PAFAH2
					GBE1	PTGS1
					PYGL	PTGS2
					PYGM	PTGES
					PYGB	PTGES2
					AGL	PTGES3
					AMY1C	CBR1
					AMY2A	CBR3
					AMY1A	PRXL2B
					AMY2B	TBXAS1
					AMY1B	PTGDS
					TREH	PTGIS
					PGM1	ALOX5
					PGM2	LTA4H
					HK3	CYP4F2
					HK1	CYP4F3
					HK2	LTC4S
					HKDC1	CYP2J2
					GCK	CYP2C19
					G6PC1	CYP4F8
					G6PC2	ALOX12
					G6PC3	ALOX12B
					PGM2L1	ALOX15B
					GPI	CYP2B6
					SRD5A3	CYP2C8
					DOLK	CYP2C9
					DPAGT1	EPHX2
					ALG5	ALOX15
					ALG13	FADS2
					ALG14	SPTLC1
					DPM1	SPTLC2
					DPM2	SPTLC3
					DPM3	KDSR
					ALG1	CERS1
					ALG2	CERS2
					ALG11	CERS4
					ALG3	CERS3
					ALG9	CERS6
					ALG12	CERS5
					ALG6	ASAH1
					ALG8	ASAH2
					ALG10	ACER2
					ALG10B	ACER1
					STT3A	ACER3
					STT3B	DEGS1
					RPN1	DEGS2
					RPN2	SGMS1
					DAD1	SGMS2
					TUSC3	SMPD1
					DDOST	SMPD2
					DOLPP1	SMPD3
					MOGS	SMPD4
					GANAB	ENPP7
					MAN1B1	CERK
					MAN1A2	SGPP1
					MAN1C1	SGPP2
					MAN1A1	SPHK1
					MGAT1	SPHK2
					MAN2A1	SGPL1
					MAN2A2	UGCG
					MGAT2	B4GALT6
					FUT8	GALC
					B4GALT1	ARSA
					B4GALT2	PSAP
					B4GALT3	PSAPL1
					ST6GAL1	B3GNT5
					ST6GAL2	B3GALT1
					MGAT3	B3GALT2
					MGAT4A	B3GALT5
					MGAT4B	FUT1
					MGAT4D	FUT2
					MGAT5	FUT3
					MGAT5B	ST3GAL4
					MGAT4C	ABO
					NEU1	FUT5
					NEU3	FUT6
					NEU4	FUT7
					NEU2	ST3GAL6
					GLB1	ST8SIA1
					HEXA	A4GALT
					HEXB	B3GALNT1
					HEXD	B3GNT4
					MAN2C1	GCNT2
					MAN2B1	A3GALT2
					MAN2B2	GBGT1
					MANBA	NAGA
					ENGASE	B4GALNT1
					FUCA1	B3GALT4
					FUCA2	ST8SIA5
					AGA	ST3GAL5
					GBA	SLC33A1
					GBA2	ST6GALNAC5
					GALNTL6	ST6GALNAC6
					GALNT5	ACYP2
					GALNT17	ACYP1
					GALNT11	ACOT12
					GALNT12	LDHD
					GALNT13	GLO1
					GALNT14	HAGH
					GALNT16	ME2
					GALNT15	ME3
					GALNT18	ME1
					GALNTL5	HAO2
					GALNT10	HAO1
					GALNT2	PGP
					GALNT3	HYI
					GALNT1	ACSS3
					GALNT6	ECHDC1
					GALNT4	ACSM1
					GALNT9	ACSM2A
					GALNT7	ACSM4
					GALNT8	ACSM5
					POC1B-GALNT4	ACSM3
					C1GALT1	ACSM2B
					C1GALT1C1	ACSM6
					C1GALT1C1L	L2HGDH
					GCNT1	BDH1
					GCNT3	BDH2
					GCNT4	DHFR
					ST3GAL1	DHFR2
					ST3GAL2	MTHFD1L
					ST6GALNAC1	MTHFD1
					ST6GALNAC2	MTHFD2
					ST6GALNAC3	MTHFD2L
					ST6GALNAC4	MTFMT
					B3GNT3	ALDH1L1
					B3GNT6	ALDH1L2
					B4GALT5	MTHFR
					ALG13	MTHFS
					ALG14	ST20-MTHFS
					ALG1	NFS1
					ALG2	ALPL
					ALG11	ALPI
					ALG3	ALPP
					ALG9	ALPG
					ALG12	ACP1
					STT3A	TPK1
					STT3B	THTPA
					RPN1	RFK
					RPN2	ACP5
					DAD1	ACP2
					TUSC3	FLAD1
					DDOST	BLVRB
					MAN1B1	PNPO
					MAN1A2	PDXK
					MAN1C1	PDXP
					MAN1A1	PHOSPHO2
					MGAT1	ASPDH
					MAN2A1	QPRT
					MAN2A2	NAPRT
					MGAT2	NMRK1
					HEXA	NMRK2
					HEXB	NMNAT3
					FUT8	NMNAT1
					HEXD	NMNAT2
					MGAT4C	NUDT12
					MGAT4A	NADSYN1
					MGAT4B	NAMPT
					MGAT4D	CD38
					B4GALT1	BST1
					B4GALT2	SIRT1
					B4GALT3	SIRT2
					ST3GAL3	SIRT3
					B4GALNT3	SIRT4
					B4GALNT4	SIRT5
					CHST8	SIRT6
					CHST9	SIRT7
					OGT	NADK
					EOGT	NADK2
					POFUT1	NNT
					POFUT2	NNMT
					MFNG	PANK1
					LFNG	PANK3
					RFNG	PANK2
					B4GALT1	PPCS
					B4GALT2	PPCDC
					B4GALT3	COASY
					ST6GAL1	AASDHPPT
					ST6GAL2	VNN1
					ST3GAL3	VNN2
					B3GLCT	HLCS
					POGLUT1	BTD
					GXYLT1	LIPT2
					GXYLT2	LIAS
					XXYLT1	LIPT1
					COLGALT1	GCH1
					COLGALT2	FPGS
					PLOD3	GGH
					POMT1	PTS
					POMT2	SPR
					GALNTL6	QDPR
					GALNT5	PCBD2
					GALNT17	PCBD1
					GALNT11	MOCS1
					GALNT12	MOCS2
					GALNT13	GPHN
					GALNT14	MOCOS
					GALNT16	BCO1
					GALNT15	DHRS3
					GALNT18	DHRS4
					GALNTL5	DHRS4L2
					GALNT10	DHRS9
					GALNT2	RDH8
					GALNT3	RDH10
					GALNT1	RDH11
					GALNT6	RDH12
					GALNT4	RDH13
					GALNT9	RDH16
					GALNT7	SDR16C5
					GALNT8	LRAT
					POC1B-GALNT4	AWAT2
					C1GALT1	PNPLA4
					C1GALT1C1	RPE65
					C1GALT1C1L	RDH5
					POMT1	ALDH1A2
					POMT2	ALDH1A1
					POMGNT1	ALDH1A3
					B4GALT1	CYP26A1
					B4GALT2	CYP26B1
					B4GALT3	CYP26C1
					ST3GAL3	CYP2C18
					B3GAT1	CYP2S1
					B3GAT2	CYP2W1
					CHST10	RETSAT
					FUT9	CYP27C1
					FUT4	EARS2
					MGAT5B	EPRS1
					POMGNT2	ALAD
					B3GALNT2	HMBS
					POMK	UROS
					CRPPA	UROD
					FKTN	CPOX
					FKRP	PPOX
					RXYLT1	FECH
					B4GAT1	MMAB
					LARGE1	HMOX1
					LARGE2	HMOX2
					CHIA	BLVRA
					CHIT1	HCCS
					HEXA	CP
					HEXB	HEPH
					NAGK	HEPHL1
					AMDHD2	FXN
					GNPDA1	HMGCR
					GNPDA2	MVK
					HK3	PMVK
					HK1	MVD
					HK2	IDI1
					HKDC1	IDI2
					GFPT2	FDPS
					GFPT1	GGPS1
					GNPNAT1	PDSS1
					PGM3	PDSS2
					GALK2	DHDDS
					UAP1	NUS1
					UAP1L1	FNTA
					GNE	FNTB
					RENBP	RCE1
					NANS	ZMPSTE24
					NANP	ICMT
					NPL	PCYOX1
					CMAS	CA13
					CYB5R1	CA1
					CYB5R3	CA6
					CYB5R2	CA7
					CYB5RL	CA12
					CYB5R4	CA5B
					UXS1	CA14
					GCK	CA9
					PGM1	CA3
					PGM2	CA5A
					UGP2	CA8
					UGDH	CA2
					GALK1	CA4
					GALT	BPNT1
					GALE	BPNT2
					GPI	SUOX
					MPI	SQOR
					PMM2	ETHE1
					PMM1	SELENBP1
					GMPPB	TRNA
					GMPPA	TRNR
					GMDS	TRNN
					GFUS	TRND
					FCSK	TRNC
					FPGT	TRNQ
					HK3	TRNE
					HK1	TRNG
					HK2	TRNH
					HKDC1	TRNI
					GCK	TRNL2
					HYAL2	TRNL1
					HYAL1	TRNK
					SPAM1	TRNM
					HYAL4	TRNF
					HYAL3	TRNP
					GUSB	TRNS2
					IDS	TRNS1
					IDUA	TRNT
					ARSB	TRNW
					HPSE	TRNY
					HPSE2	TRNV
					SGSH	QRSL1
					HGSNAT	GATB
					NAGLU	GATC
					GALNS	QARS1
					GLB1	AARS2
					GNS	AARS1
					HEXA	DARS1
					HEXB	DARS2
					XYLT1	NARS2
					XYLT2	NARS1
					B4GALT7	GARS1
					B3GALT6	TARS2
					B3GAT3	TARS1
					CSGALNACT1	TARS3
					CSGALNACT2	SARS2
					CHSY3	SARS1
					CHSY1	CARS1
					CHPF	CARS2
					CHPF2	VARS2
					DSE	VARS1
					CHST11	LARS1
					CHST12	LARS2
					CHST13	IARS1
					CHST3	IARS2
					CHST7	KARS1
					CHST15	RARS2
					UST	RARS1
					CHST14	PARS2
					FUT8	HARS1
					B4GALT1	HARS2
					B4GALT2	FARSA
					B4GALT3	FARS2
					B3GNT2	FARSB
					CHST6	YARS1
					B4GALT4	YARS2
					B3GNT7	WARS2
					CHST1	WARS1
					ST3GAL3	EPHX1
					CHST2	SULT2A1
					CHST4	CYP2F1
					ST3GAL1	CYP2A13
					ST3GAL2	CYP2D6
					XYLT1	cytochrome
					XYLT2	P450
					B4GALT7	2D6-like
					B3GALT6	[KO:K17712]
					B3GAT3	[EC:1.14.14.1]
					EXTL2	CYP2D7
					EXTL3	AKR7A2
					EXTL1	AKR7A3
					EXT1	AKR7L
					EXT2	FMO1
					NDST1	FMO2
					NDST2	FMO5
					NDST3	FMO3
					NDST4	FMO4
					GLCE	TPMT
					HS2ST1	CES1
					HS6ST1	CES2
					HS6ST2	MPO
					HS6ST3	SCD
					HS3ST1	SCD5
					HS3ST2	FADS1
					HS3ST3B1
					HS3ST3A1
					HS3ST5
					GLYCTK
					ALDH2
					ALDH3A2
					ALDH1B1
					ALDH7A1
					ALDH9A1
					AKR1B1
					AKR1B10
					AKR1A1
					TKFC
					GK2
					GK
					GPAM
					GPAT2
					GPAT4
					GPAT3
					AGPAT1
					AGPAT2
					AGPAT3
					AGPAT4
					AGPAT5
					LCLAT1
					MBOAT1
					MBOAT2
					PLPP1
					PLPP3
					PLPP2
					LPIN1
					LPIN3
					LPIN2
					PLPP5
					PLPP4
					DGKZ
					DGKD
					DGKI
					DGKA
					DGKE
					DGKB
					DGKH
					DGKG
					DGKQ
					DGKK
					DGAT1
					DGAT2
					MOGAT3
					CEL
					PNPLA2
					PNPLA3
					PNLIP
					PNLIPRP1
					PNLIPRP2
					PNLIPRP3
					LIPC
					LIPF
					LIPG
					LPL
					AGK
					MGLL
					MOGAT1
					MOGAT2
					GLA
					PIK3C3
					MTM1
					MTMR1
					MTMR2
					MTMR3
					MTMR4
					MTMR8
					MTMR6
					MTMR7
					MTMR14
					PI4KA
					PI4KB
					PI4K2A
					PI4K2B
					SACM1L
					INPP5F
					PIP5K1C
					PIP5K1A
					PIP5K1B
					PIP5KL1
					OCRL
					INPP5B
					INPP5E
					SYNJ1
					SYNJ2
					PIK3CA
					PIK3CD
					PIK3CB
					PIK3CG
					PTEN
					INPP5D
					INPPL1
					PIK3C2G
					PIK3C2A
					PIK3C2B
					INPP4A
					INPP4B
					PIKFYVE
					FIG4
					PIP4K2C
					PIP4K2A
					PIP4K2B
					PLCB1
					PLCB2
					PLCB3
					PLCB4
					PLCD1
					PLCD3
					PLCD4
					PLCE1
					PLCG1
					PLCG2
					PLCZ1
					PLCH1
					PLCH2
					IMPA2
					IMPA1
					CDIPT
					ISYNA1
					INPP1
					INPP5A
					INPP5K
					INPP5J
					MINPP1
					ITPKB
					ITPKA
					ITPKC
					ITPK1
					IPMK
					IPPK
					MIOX
					ALDH6A1
					TPI1
					PIGA
					PIGC
					PIGH
					PIGP
					PIGQ
					PIGY
					DPM2
					PIGL
					PIGW
					GPLD1
					PIGM
					PIGX
					PIGV
					PIGN
					PIGB
					PIGO
					PIGF
					PIGG
					GPAA1
					PIGK
					PIGS
					PIGT
					PIGU
					PGAP1
					MPPE1
					PIGZ
					GPD1L
					GPD1
					GPD2
					GPAM
					GPAT2
					GPAT4
					GPAT3
					AGPAT1
					AGPAT2
					AGPAT3
					AGPAT4
					AGPAT5
					LCLAT1
					MBOAT1
					MBOAT2
					GNPAT
					ADPRM
					PLPP1
					PLPP3
					PLPP2
					LPIN1
					LPIN3
					LPIN2
					PLPP5
					PLPP4
					DGKZ
					DGKD
					DGKI
					DGKA
					DGKE
					DGKB
					DGKH
					DGKG
					DGKQ
					DGKK
					CHPT1
					CEPT1
					PLD1
					PLD2
					PLD3
					PLD4
					LCAT
					PLA2G10
					PLA2G2D
					PLA2G2E
					PLA2G3
					PLA2G2F
					PLA2G12A
					PLA2G12B
					PLA2G1B
					PLA2G5
					PLA2G2A
					PLA2G2C
					PLA2G4E
					PLA2G4A
					JMJD7-PLA2G4B
					PLA2G4B
					PLA2G4C
					PLA2G4D
					PLA2G4F
					PLA2G6
					PLB1
					PLAAT3
					LPCAT2
					LPCAT1
					LPCAT4
					LPCAT3
					LYPLA1
					PLA2G15
					LYPLA2
					PNPLA6
					PNPLA7
					GPCPD1
					CHAT
					ACHE
					CHKA
					CHKB
					PHOSPHO1
					PCYT1B
					PCYT1A
					SELENOI
					ETNK1
					ETNK2
					PCYT2
					ETNPPL
					PEMT
					CDS1
					CDS2
					PLA1A
					PTDSS1
					PTDSS2
					PISD
					PGS1
					CRLS1
					TAFAZZIN
					LPGAT1
					CDIPT
					MBOAT7
					AGPS
					PLPP1
					PLPP3
					PLPP2
					SELENOI
					CHPT1
					CEPT1
					PEDS1
					PEDS1-UBE2V1
					PLA2G10
					PLA2G2D
					PLA2G2E
[truncated: 1,024 more rows]

## Sheet: table S2 DEGs in M0
Table S2 Difference analysis between normal and tumor groups of ccRCC cancer GSE66270
id	logFC	AveExpr	t	P.Value	adj.P.Val	B	Gene.Symbol
218484_at	8.68569	-0.364811	29.5942	9.78647e-23	7.0642e-19	41.4734	NDUFA4L2
205030_at	7.39426	1.33612	10.1603	6.46023e-11	1.85785e-09	14.8706	FABP7
206025_s_at	6.93559	0.402182	15.6277	2.14496e-15	4.14724e-13	25.2055	TNFAIP6
204416_x_at	6.90214	-0.121354	16.6385	4.34785e-16	1.25537e-13	26.788	APOC1
213479_at	6.74136	0.361764	10.5708	2.65245e-11	8.8142e-10	15.7674	NPTX2
242517_at	6.24676	1.16184	14.0765	2.93717e-14	3.45677e-12	22.5984	KISS1R
210445_at	6.23596	0.458314	12.8763	2.59865e-13	2.01698e-11	20.4167	FABP6
202934_at	5.99677	-0.317479	17.917	6.45143e-17	2.68665e-14	28.671	HK2
217078_s_at	5.72166	0.229975	21.639	4.53045e-19	5.16352e-16	33.5081	CD300A
205199_at	5.65287	0.14775	29.5954	9.776e-23	7.0642e-19	41.4743	CA9
1554195_a_at	5.6059	2.26874	7.09454	9.93861e-08	1.02e-06	7.47399	C5orf46
32128_at	5.24132	0.746711	8.72478	1.72321e-09	3.1253e-08	11.5598	CCL18
229168_at	5.23181	-0.0468	22.1504	2.43344e-19	3.51308e-16	34.1076	COL23A1
221009_s_at	5.21724	-0.269046	21.7898	3.76683e-19	4.53171e-16	33.6864	ANGPTL4
222838_at	5.20464	0.371675	12.2238	9.05118e-13	5.64851e-11	19.1648	SLAMF7
219725_at	5.14884	-0.346893	12.7921	3.04473e-13	2.30537e-11	20.2579	TREM2
1555533_at	5.14794	0.103186	22.6474	1.34628e-19	2.42948e-16	34.6769	QRFPR
204846_at	5.10211	1.69436	9.10459	7.04054e-10	1.41563e-08	12.4624	CP
206836_at	5.08274	0.977968	11.8205	2.00349e-12	1.06599e-10	18.3666	SLC6A3
213915_at	5.02496	-0.0155107	12.9539	2.24677e-13	1.77569e-11	20.5626	NKG7
201313_at	4.97079	0.298779	15.0473	5.56956e-15	8.73977e-13	24.2565	ENO2
204698_at	4.95733	1.24846	12.8468	2.7468e-13	2.1168e-11	20.3612	ISG20
218888_s_at	4.93538	0.475346	20.1729	2.90241e-18	2.61882e-15	31.7071	NETO2
218507_at	4.89921	0.549843	17.9805	5.88564e-17	2.62049e-14	28.7613	HILPDA
1555745_a_at	4.84519	1.1021	9.09285	7.23601e-10	1.45089e-08	12.4348	LYZ
221755_at	4.80924	1.06133	18.9448	1.5098e-17	8.60388e-15	30.0968	EHBP1L1
202988_s_at	4.79739	0.0265321	10.1081	7.24532e-11	2.05095e-09	14.755	RGS1
242943_at	4.78956	0.114829	16.0092	1.16321e-15	2.692e-13	25.813	ST8SIA4
222847_s_at	4.7365	-0.0423	29.6076	9.66674e-23	7.0642e-19	41.4846	EGLN3
225681_at	4.6977	0.38025	11.165	7.58828e-12	3.12998e-10	17.0274	CTHRC1
1555214_a_at	4.65105	0.942282	10.33	4.45986e-11	1.35566e-09	15.244	CLEC7A
212143_s_at	4.61593	0.109964	28.8674	1.92721e-22	1.04334e-18	40.85	IGFBP3
219619_at	4.52264	0.241025	14.251	2.16449e-14	2.66318e-12	22.9032	DIRAS2
211192_s_at	4.5177	0.357157	12.099	1.15508e-12	6.77864e-11	18.9199	CD84
206420_at	4.46662	-0.169718	11.9498	1.54979e-12	8.53961e-11	18.6246	IGSF6
241118_at	4.45166	0.0984214	8.31092	4.67009e-09	7.38181e-08	10.5544	LINC00462
236957_at	4.36492	-0.181896	11.6305	2.93205e-12	1.44004e-10	17.9838	CDCA2
225353_s_at	4.30621	-0.03105	19.2205	1.03439e-17	6.58817e-15	30.467	C1QC
217767_at	4.29911	0.210446	12.4955	5.35303e-13	3.66835e-11	19.692	C3
203915_at	4.23233	0.084	9.56487	2.44103e-10	5.79152e-09	13.5306	CXCL9
218308_at	4.17698	-0.432182	14.7357	9.40895e-15	1.34934e-12	23.7342	TACC3
206666_at	4.16447	0.222393	8.30161	4.77723e-09	7.50733e-08	10.5316	GZMK
206219_s_at	4.14635	-0.535832	14.9453	6.60632e-15	1.00746e-12	24.0866	VAV1
204192_at	4.14626	0.258604	12.7354	3.38923e-13	2.47117e-11	20.1504	CD37
219888_at	4.11274	0.0953786	25.051	8.98849e-21	2.71864e-17	37.2579	SPAG4
206914_at	4.09001	-0.184079	7.33729	5.32032e-08	5.98812e-07	8.10293	CRTAM
219191_s_at	4.06681	0.008225	18.4377	3.06449e-17	1.51306e-14	29.4027	BIN2
201506_at	4.06595	0.574761	10.3572	4.2036e-11	1.29302e-09	15.3036	TGFBI
209652_s_at	4.02216	0.863279	7.30575	5.76798e-08	6.4087e-07	8.0216	PGF
231559_at	4.02165	-0.713618	10.0161	8.87534e-11	2.4546e-09	14.5505	NNMT
201720_s_at	4.01713	0.0300786	19.5662	6.48159e-18	4.66436e-15	30.9238	LAPTM5
202953_at	4.00956	0.253643	15.9642	1.24947e-15	2.81846e-13	25.7421	C1QB
232760_at	3.99756	0.329982	5.98375	1.88023e-06	1.31131e-05	4.52206	TEX15
236034_at	3.97879	1.00398	10.4274	3.61101e-11	1.1449e-09	15.4567	ANGPT2
209083_at	3.97261	-0.3647	11.2954	5.79881e-12	2.51146e-10	17.298	CORO1A
219410_at	3.95033	0.82045	12.9833	2.12693e-13	1.69363e-11	20.6175	TMEM45A
213566_at	3.94449	0.144236	10.4441	3.48317e-11	1.11251e-09	15.493	RNASE6
218232_at	3.94266	0.175554	16.0273	1.13026e-15	2.66042e-13	25.8415	C1QA
218145_at	3.9419	0.447521	12.327	7.40648e-13	4.7611e-11	19.3661	TRIB3
228054_at	3.88286	0.405204	11.3222	5.48833e-12	2.401e-10	17.3534	TMEM44
204533_at	3.8709	0.280779	11.1772	7.39908e-12	3.06362e-10	17.0528	CXCL10
230087_at	3.86642	1.02915	6.44756	5.42839e-07	4.43424e-06	5.76762	PRIMA1
204122_at	3.85908	0.216218	16.4692	5.64876e-16	1.51017e-13	26.5289	TYROBP
206214_at	3.83571	0.269064	7.96854	1.08365e-08	1.52776e-07	9.70589	PLA2G7
210984_x_at	3.82466	1.47063	7.18993	7.76821e-08	8.24207e-07	7.72193	EGFR
219666_at	3.81024	0.274793	16.0529	1.08527e-15	2.58257e-13	25.8818	MS4A6A
229391_s_at	3.79412	0.324789	10.6856	2.07562e-11	7.09577e-10	16.0144	FAM26F
219249_s_at	3.79188	0.842075	6.88965	1.69317e-07	1.60814e-06	6.93812	FKBP10
214511_x_at	3.79044	0.132779	11.5722	3.29863e-12	1.58524e-10	17.8654	FCGR1B
212992_at	3.78217	0.644464	11.8118	2.0387e-12	1.08206e-10	18.3491	AHNAK2
204951_at	3.77798	-0.0921393	12.1865	9.73383e-13	5.90437e-11	19.0918	RHOH
219607_s_at	3.73791	0.361707	11.8361	1.94234e-12	1.036e-10	18.3978	MS4A4A
210029_at	3.72846	-0.281254	8.37098	4.03535e-09	6.56048e-08	10.7017	IDO1
223343_at	3.70309	0.229479	18.0973	4.97517e-17	2.39416e-14	28.9266	MS4A7
204655_at	3.68831	0.42235	9.85353	1.2741e-10	3.32017e-09	14.1861	CCL5
217590_s_at	3.68437	0.413336	7.43768	4.11714e-08	4.80989e-07	8.36107	TRPA1
1553043_a_at	3.67061	-0.202314	9.26648	4.83533e-10	1.0357e-08	12.8413	CD300LF
202345_s_at	3.67006	-0.61515	7.88829	1.32292e-08	1.80858e-07	9.50482	FABP5
204825_at	3.66014	-0.62225	10.9187	1.26812e-11	4.79253e-10	16.5105	MELK
206991_s_at	3.65321	-0.0874214	9.8565	1.26566e-10	3.30615e-09	14.1928	CCR5
1555349_a_at	3.62944	0.228343	14.0971	2.83251e-14	3.3518e-12	22.6346	ITGB2
202800_at	3.60483	0.0594214	10.0086	9.02492e-11	2.48645e-09	14.5336	SLC1A3
217984_at	3.60214	0.465996	14.4117	1.63807e-14	2.09955e-12	23.1813	RNASET2
211654_x_at	3.59766	0.696321	10.9355	1.22415e-11	4.64254e-10	16.5461	HLA-DQB1
230252_at	3.59681	-0.07975	12.0552	1.2588e-12	7.2886e-11	18.8335	LPAR5
201818_at	3.57671	0.151746	20.1301	3.06919e-18	2.65854e-15	31.6527	LPCAT1
1555229_a_at	3.55699	0.601464	9.85068	1.28224e-10	3.33491e-09	14.1796	C1S
219719_at	3.54889	-0.376575	10.4004	3.82812e-11	1.19968e-09	15.3979	HIGD1B
222938_x_at	3.54391	0.473068	14.1536	2.56571e-14	3.10393e-12	22.7334	ENPP3
213537_at	3.54366	0.698918	7.35637	5.06682e-08	5.75666e-07	8.15208	HLA-DPA1
204619_s_at	3.54194	0.659521	9.87449	1.21584e-10	3.19915e-09	14.2332	VCAN
240361_at	3.5401	-0.0918357	7.15046	8.60088e-08	9.01075e-07	7.61945	LOC101927972
204900_x_at	3.53339	0.058925	25.2658	7.13986e-21	2.5769e-17	37.4757	SAP30
206508_at	3.51675	0.975604	7.73815	1.92567e-08	2.51358e-07	9.1265	CD70
228532_at	3.51396	0.108754	16.6949	3.98701e-16	1.18272e-13	26.8738	C1orf162
210538_s_at	3.50743	0.00752857	12.7956	3.02457e-13	2.29814e-11	20.2646	BIRC3
235964_x_at	3.50639	0.383936	13.2764	1.2363e-13	1.11551e-11	21.161	SAMHD1
226659_at	3.50584	-0.605493	7.78892	1.69555e-08	2.25342e-07	9.25474	DEF6
202901_x_at	3.49719	0.143064	15.3333	3.46777e-15	6.00756e-13	24.728	CTSS
230741_at	3.4949	-0.172457	15.3067	3.62323e-15	6.17804e-13	24.6844	P2RX7
231397_at	3.48318	-0.0164607	4.68858	6.43745e-05	0.000293542	1.00292	LPPR5
211844_s_at	3.47394	0.392411	10.6443	2.26681e-11	7.63418e-10	15.9257	NRP2
202404_s_at	3.47393	0.870686	9.92325	1.09069e-10	2.90516e-09	14.3427	COL1A2
205269_at	3.4704	0.340364	16.3312	7.00352e-16	1.78425e-13	26.316	LCP2
205495_s_at	3.46279	0.0577643	8.49718	2.97331e-09	5.04997e-08	11.0097	GNLY
207443_at	3.46196	-0.143775	4.86106	4.01442e-05	0.000194523	1.47053	NR2E1
214467_at	3.45503	-0.224686	10.3553	4.22167e-11	1.29571e-09	15.2993	GPR65
220485_s_at	3.44785	0.329746	7.27617	6.22279e-08	6.84381e-07	7.94519	SIRPG
205744_at	3.44767	-0.205271	9.25844	4.92595e-10	1.05303e-08	12.8226	DOC2A
203409_at	3.44082	0.244339	22.1905	2.31881e-19	3.51308e-16	34.1541	DDB2
238429_at	3.43762	-0.522111	9.1614	6.16841e-10	1.26733e-08	12.5958	TMEM71
205073_at	3.43666	0.658157	8.63679	2.12606e-09	3.75589e-08	11.3479	CYP2J2
218542_at	3.4364	-0.561564	9.75508	1.58846e-10	4.03261e-09	13.9637	CEP55
211919_s_at	3.43231	0.0619429	15.151	4.68672e-15	7.6309e-13	24.4283	CXCR4
230966_at	3.42253	-0.314993	12.4433	5.91714e-13	3.94263e-11	19.5914	IL4I1
205569_at	3.42222	-0.626432	6.84371	1.90925e-07	1.78981e-06	6.81736	LAMP3
1552256_a_at	3.40543	0.7381	10.085	7.62271e-11	2.13617e-09	14.7038	SCARB1
223610_at	3.39633	0.181814	17.9758	5.92621e-17	2.62049e-14	28.7545	SEMA5B
204103_at	3.39499	0.0838679	8.07584	8.31032e-09	1.21595e-07	9.97343	CCL4
208394_x_at	3.38671	0.414561	12.0155	1.36133e-12	7.7374e-11	18.7549	ESM1
205697_at	3.38616	0.527507	4.97307	2.95367e-05	0.000148438	1.77492	SCGN
203290_at	3.37636	0.0142071	3.0709	0.00469711	0.012109	-3.17036	HLA-DQA1
210163_at	3.37157	0.591379	8.84258	1.30282e-09	2.43633e-08	11.8418	CXCL11
205488_at	3.36901	0.273564	9.94676	1.03514e-10	2.78459e-09	14.3954	GZMA
206866_at	3.36581	0.672696	6.2717	8.67537e-07	6.69512e-06	5.2972	CDH4
206765_at	3.36308	0.363804	10.1862	6.10353e-11	1.77174e-09	14.9278	KCNJ2
205258_at	3.35526	0.370364	7.9666	1.08889e-08	1.53316e-07	9.70103	INHBB
221566_s_at	3.35418	0.585854	17.9311	6.32094e-17	2.68392e-14	28.6911	NOL3
206366_x_at	3.35259	6.42857e-05	8.67357	1.94706e-09	3.47597e-08	11.4366	XCL1
229638_at	3.35259	-0.0545786	10.1243	6.99181e-11	1.99483e-09	14.7909	IRX3
222608_s_at	3.34265	-0.337396	8.70139	1.82199e-09	3.28877e-08	11.5036	ANLN
225655_at	3.34133	-0.497786	8.53733	2.69919e-09	4.64191e-08	11.1072	UHRF1
209879_at	3.34047	-0.112186	9.46779	3.04509e-10	6.98533e-09	13.3076	SELPLG
228563_at	3.33646	0.175407	7.47956	3.70093e-08	4.38662e-07	8.4684	GJC1
206210_s_at	3.332	-0.380393	7.50412	3.47697e-08	4.18286e-07	8.53126	CETP
206134_at	3.33095	1.19745	5.44164	8.19431e-06	4.81311e-05	3.05084	ADAMDEC1
210287_s_at	3.32946	0.676511	10.7452	1.82896e-11	6.37781e-10	16.1418	FLT1
221400_at	3.31217	0.170743	7.25136	6.63219e-08	7.22072e-07	7.88106	MYO3A
205831_at	3.30839	0.521175	7.61848	2.60275e-08	3.23365e-07	8.82296	CD2
207052_at	3.30584	0.152096	8.87201	1.21526e-09	2.28622e-08	11.912	HAVCR1
236161_at	3.28681	1.31585	3.84529	0.000631862	0.00211059	-1.23999	LOC102659288
221602_s_at	3.28497	0.192107	14.5369	1.32074e-14	1.77644e-12	23.3961	FAIM3
219452_at	3.27944	-0.533982	7.35995	5.02058e-08	5.71913e-07	8.16131	DPEP2
205476_at	3.27633	-0.431071	4.17112	0.000263382	0.000990885	-0.384902	CCL20
203065_s_at	3.27614	0.536382	11.4882	3.91098e-12	1.82134e-10	17.6942	CAV1
214770_at	3.26911	0.154986	14.2644	2.11458e-14	2.61664e-12	22.9265	MSR1
201939_at	3.26621	0.0715821	16.9528	2.69019e-16	8.4429e-14	27.2628	PLK2
221581_s_at	3.26594	-0.184029	12.088	1.18026e-12	6.90773e-11	18.8982	LAT2
228766_at	3.26496	0.178496	7.72881	1.97137e-08	2.56704e-07	9.10287	CD36
205758_at	3.26251	0.100264	6.58153	3.8056e-07	3.2394e-06	6.12424	CD8A
215465_at	3.26249	-0.383204	6.40918	6.01179e-07	4.85766e-06	5.66517	ABCA12
218755_at	3.25959	-0.442954	8.77256	1.53808e-09	2.82983e-08	11.6744	KIF20A
240413_at	3.2566	-0.122257	8.07177	8.39402e-09	1.22488e-07	9.96333	PYHIN1
204162_at	3.2556	-0.0456643	9.62419	2.13384e-10	5.17211e-09	13.6662	NDC80
204774_at	3.24707	0.458743	14.1325	2.66203e-14	3.20257e-12	22.6966	EVI2A
207051_at	3.23398	1.16169	5.89631	2.38115e-06	1.61187e-05	4.28562	SLC17A4
208168_s_at	3.22544	0.700175	4.30698	0.000182257	0.000721002	-0.023402	CHIT1
209671_x_at	3.22513	0.554593	8.14218	7.05778e-09	1.05114e-07	10.1381	TRAC
219990_at	3.22395	-0.283796	8.015	9.65823e-09	1.37961e-07	9.82191	E2F8
206120_at	3.20486	-0.0011	9.44892	3.17923e-10	7.23935e-09	13.2642	CD33
203185_at	3.2038	0.0977357	17.1576	1.9754e-16	6.68395e-14	27.5678	RASSF2
209598_at	3.20224	0.254396	9.51932	2.70743e-10	6.3383e-09	13.4261	PNMA2
212873_at	3.19219	-0.113925	8.9515	1.0076e-09	1.92753e-08	12.1009	HMHA1
211367_s_at	3.1921	0.0848429	14.1022	2.80744e-14	3.3518e-12	22.6435	CASP1
205624_at	3.18762	0.151804	6.35835	6.88334e-07	5.46604e-06	5.52932	CPA3
204959_at	3.18334	-0.196414	15.4635	2.80148e-15	5.05551e-13	24.9402	MNDA
204298_s_at	3.17816	0.905546	6.47172	5.09088e-07	4.18857e-06	5.83206	LOX
213539_at	3.17799	0.04925	8.31803	4.58992e-09	7.26569e-08	10.5719	CD3D
226311_at	3.17149	0.702279	6.29943	8.05555e-07	6.27493e-06	5.37155	ADAMTS2
204971_at	3.16994	0.154871	15.9668	1.24436e-15	2.81846e-13	25.7461	CSTA
207651_at	3.16826	-0.405743	9.02229	8.5337e-10	1.66785e-08	12.2685	GPR171
238663_x_at	3.15532	0.221032	3.86854	0.000593891	0.00200286	-1.17964	GRIA4
203438_at	3.14886	0.497396	7.11888	9.3322e-08	9.6902e-07	7.53734	STC2
210889_s_at	3.14751	0.165975	7.47918	3.70447e-08	4.38841e-07	8.46743	FCGR2B
214978_s_at	3.14594	-0.487507	6.5833	3.78779e-07	3.22677e-06	6.12895	PPFIA4
202498_s_at	3.13576	0.471418	6.51214	4.57318e-07	3.80454e-06	5.93973	SLC2A3
214505_s_at	3.1302	0.511457	9.9751	9.72028e-11	2.64578e-09	14.4588	FHL1
1558972_s_at	3.12974	0.123629	5.8217	2.91405e-06	1.92742e-05	4.08356	THEMIS
1552846_s_at	3.12141	0.452996	8.33995	4.35145e-09	6.96973e-08	10.6257	RAB42
202431_s_at	3.12004	-0.499225	13.101	1.70863e-13	1.43412e-11	20.8369	MYC
213603_s_at	3.11596	0.293279	12.1739	9.97596e-13	6.03434e-11	19.0671	RAC2
226244_at	3.11451	0.252896	9.02187	8.54202e-10	1.66797e-08	12.2675	CLEC14A
221031_s_at	3.09877	0.299714	8.57403	2.47126e-09	4.30186e-08	11.1962	APOLD1
204891_s_at	3.09559	0.360164	7.6671	2.30241e-08	2.91787e-07	8.94648	LCK
212587_s_at	3.09538	0.348854	13.7009	5.722e-14	5.90508e-12	21.9319	PTPRC
215049_x_at	3.08452	0.616004	9.00411	8.90513e-10	1.72333e-08	12.2255	CD163
205898_at	3.08204	0.242607	13.9428	3.71796e-14	4.21531e-12	22.3629	CX3CR1
229560_at	3.07696	0.257396	13.0765	1.78812e-13	1.48226e-11	20.7914	TLR8
231925_at	3.07362	0.0811464	9.74194	1.63607e-10	4.13409e-09	13.934	RP11-38P22.2
206584_at	3.06376	0.262236	10.7878	1.67086e-11	5.96085e-10	16.2329	LY96
202627_s_at	3.06364	0.202179	7.48167	3.68111e-08	4.36553e-07	8.4738	SERPINE1
211395_x_at	3.05616	-0.213229	9.11364	6.89354e-10	1.39383e-08	12.4837	FCGR2C
205312_at	3.05569	-0.167239	9.15323	6.28663e-10	1.28674e-08	12.5766	SPI1
226452_at	3.05563	0.104921	15.5003	2.63814e-15	4.80074e-13	24.9999	PDK1
205242_at	3.05561	0.349564	4.49545	0.000109113	0.000462667	0.481767	CXCL13
219593_at	3.05559	0.0145393	9.12476	6.71727e-10	1.36201e-08	12.5098	SLC15A3
203066_at	3.04826	0.486982	10.3923	3.89604e-11	1.2192e-09	15.3801	CHST15
223502_s_at	3.04629	0.395825	10.4108	3.74328e-11	1.17821e-09	15.4204	TNFSF13B
211527_x_at	3.04451	0.590482	14.4397	1.56097e-14	2.04865e-12	23.2294	VEGFA
235885_at	3.03346	0.02515	8.90986	1.11141e-09	2.10749e-08	12.002	P2RY12
210140_at	3.03239	0.039	8.72306	1.73028e-09	3.1355e-08	11.5556	CST7
204279_at	3.03126	0.250061	15.7759	1.6886e-15	3.48255e-13	25.4431	PSMB9
219594_at	3.03123	0.0130571	8.32906	4.46828e-09	7.10952e-08	10.599	NINJ2
235751_s_at	3.02856	-0.0533	6.49642	4.7678e-07	3.95278e-06	5.89789	VMO1
219890_at	3.006	-0.277129	7.78673	1.70485e-08	2.26217e-07	9.24922	CLEC5A
224225_s_at	3.00425	0.0360179	7.95187	1.12944e-08	1.57895e-07	9.66418	ETV7
238756_at	3.00167	0.187429	9.84785	1.29036e-10	3.35045e-09	14.1733	GAS2L3
212858_at	2.99664	-0.486921	7.75148	1.86233e-08	2.4436e-07	9.1602	PAQR4
219457_s_at	2.99423	0.122529	8.37322	4.01346e-09	6.52979e-08	10.7072	RIN3
218741_at	2.99146	0.83525	8.35643	4.18057e-09	6.74593e-08	10.6661	CENPM
204924_at	2.98521	0.0231107	11.1441	7.92284e-12	3.22498e-10	16.984	TLR2
221666_s_at	2.97946	-0.0619929	9.70407	1.78163e-10	4.4551e-09	13.848	PYCARD
223620_at	2.97666	-0.0112643	13.8094	4.71244e-14	5.10239e-12	22.126	GPR34
211902_x_at	2.97395	0.327296	8.83829	1.31612e-09	2.45906e-08	11.8315	YME1L1
214617_at	2.96837	0.327593	10.1206	7.0483e-11	2.0083e-09	14.7828	PRF1
205695_at	2.96436	0.358011	8.65884	2.01683e-09	3.57401e-08	11.4011	SDS
229635_at	2.9624	0.0564286	9.14731	6.37374e-10	1.30211e-08	12.5628	LINC01094
226034_at	2.96121	-0.494193	11.2453	6.42801e-12	2.72938e-10	17.1944	DUSP4
202957_at	2.95309	0.195714	17.5168	1.15773e-16	4.4769e-14	28.095	HCLS1
45297_at	2.94893	0.266864	13.1989	1.42583e-13	1.25005e-11	21.0181	EHD2
206298_at	2.94873	0.614743	7.03863	1.14884e-07	1.15176e-06	7.32821	ARHGAP22
202503_s_at	2.94844	0.433407	14.9661	6.38004e-15	9.79857e-13	24.1213	KIAA0101
235202_x_at	2.94677	0.3307	14.7097	9.83409e-15	1.39188e-12	23.6902	IKBIP
236513_at	2.9442	0.296357	9.96454	9.95076e-11	2.69355e-09	14.4352	PRELID2
238669_at	2.94391	0.298021	5.84107	2.76507e-06	1.84295e-05	4.13605	PTGS1
240070_at	2.94289	-0.22675	6.23075	9.67982e-07	7.34465e-06	5.18734	TIGIT
205789_at	2.94087	-0.0192357	10.8428	1.48765e-11	5.46944e-10	16.3498	CD1D
209949_at	2.93915	-0.200418	8.21049	5.96857e-09	9.0195e-08	10.3071	NCF2
204232_at	2.93891	0.164468	13.955	3.63861e-14	4.14705e-12	22.3844	FCER1G
203523_at	2.93337	0.156657	8.69013	1.87158e-09	3.3662e-08	11.4765	LSP1
229978_at	2.93033	0.0572286	7.77379	1.76102e-08	2.32388e-07	9.21656	SHISA9
201890_at	2.92628	0.524582	13.8482	4.3982e-14	4.85934e-12	22.1949	RRM2
209584_x_at	2.92497	-0.0503571	13.7694	5.06161e-14	5.39947e-12	22.0545	APOBEC3C
208096_s_at	2.92328	0.207196	9.16374	6.13489e-10	1.26656e-08	12.6013	COL21A1
220066_at	2.91829	-0.158807	6.61442	3.48875e-07	3.00871e-06	6.21156	NOD2
214560_at	2.91235	0.142011	10.1182	7.0854e-11	2.01622e-09	14.7775	FPR3
226818_at	2.91134	-0.130261	13.2691	1.25288e-13	1.12577e-11	21.1476	MPEG1
229957_at	2.91071	0.444671	9.0139	8.70316e-10	1.6958e-08	12.2486	TMEM91
219892_at	2.91039	-0.244564	10.3217	4.54077e-11	1.37333e-09	15.2259	TM6SF1
205419_at	2.90853	0.203786	6.7248	2.60812e-07	2.34045e-06	6.50384	GPR183
202912_at	2.90469	-0.422796	10.6443	2.26644e-11	7.63418e-10	15.9259	ADM
238581_at	2.90456	0.155375	6.58664	3.75447e-07	3.20217e-06	6.13783	GBP5
209906_at	2.90336	-0.173632	11.0325	9.99365e-12	3.90636e-10	16.7503	C3AR1
229723_at	2.89569	0.127168	12.8487	2.73696e-13	2.11675e-11	20.3648	TAGAP
228438_at	2.89325	0.104411	8.79086	1.47268e-09	2.72572e-08	11.7182	LOC100132891
201858_s_at	2.88919	0.0599179	13.1351	1.60405e-13	1.36365e-11	20.9002	SRGN
239294_at	2.88508	0.107232	10.4117	3.73599e-11	1.17762e-09	15.4224	PIK3CG
1553299_at	2.88458	-0.518532	6.6374	3.28334e-07	2.86119e-06	6.27251	DUSP5P1
215509_s_at	2.87307	0.300664	7.39943	4.53902e-08	5.23947e-07	8.26284	BUB1
204726_at	2.87292	-0.0330036	8.72898	1.70606e-09	3.1046e-08	11.5699	CDH13
211162_x_at	2.87139	0.249164	7.98036	1.05234e-08	1.48567e-07	9.73544	SCD
213416_at	2.86948	0.0876464	15.1094	5.02217e-15	8.01846e-13	24.3595	ITGA4
223700_at	2.8688	-0.643236	5.12024	1.97361e-05	0.000104316	2.17547	MND1
232231_at	2.86309	0.439421	8.02147	9.50485e-09	1.36129e-07	9.83805	RUNX2
204641_at	2.86127	-0.221114	5.98314	1.88335e-06	1.31307e-05	4.5204	NEK2
228964_at	2.8601	0.159943	13.407	9.73541e-14	9.22916e-12	21.4002	PRDM1
215925_s_at	2.85781	-0.309486	6.98184	1.33151e-07	1.30589e-06	7.17977	CD72
214450_at	2.85336	-0.229579	6.5946	3.67627e-07	3.14787e-06	6.15897	CTSW
202022_at	2.85226	0.523207	12.1978	9.52156e-13	5.85765e-11	19.1139	ALDOC
231243_s_at	2.84292	0.618539	7.85984	1.42014e-08	1.92568e-07	9.43335	BHLHE41
205952_at	2.84071	0.842693	7.4534	3.95562e-08	4.65285e-07	8.40137	KCNK3
204661_at	2.84018	0.538111	10.198	5.94778e-11	1.73818e-09	14.9539	CD52
226743_at	2.83985	0.207639	9.68787	1.84791e-10	4.57854e-09	13.8112	SLFN11
230498_at	2.83704	0.658321	3.68125	0.000976235	0.0030916	-1.66259	MCHR1
220005_at	2.83318	-0.196768	10.5643	2.68987e-11	8.92025e-10	15.7533	P2RY13
225081_s_at	2.8303	0.2263	10.7487	1.81512e-11	6.36025e-10	16.1495	CDCA7L
221916_at	2.82584	0.398354	3.51989	0.00149074	0.00449234	-2.07196	NEFL
211742_s_at	2.82546	0.0237357	15.7263	1.82903e-15	3.66738e-13	25.3638	EVI2B
205859_at	2.82459	0.1857	14.5203	1.35889e-14	1.81647e-12	23.3677	LY86
239887_at	2.82298	-0.432032	4.79673	4.78796e-05	0.000226779	1.29592	LOC101928554
209071_s_at	2.8208	0.315079	10.7408	1.84587e-11	6.42642e-10	16.1326	RGS5
204118_at	2.81795	0.543296	11.4126	4.56164e-12	2.06657e-10	17.5394	CD48
213589_s_at	2.81609	0.287196	7.32389	5.50605e-08	6.16513e-07	8.06838	B3GNTL1
208711_s_at	2.81563	0.562586	12.7659	3.19926e-13	2.3711e-11	20.2083	CCND1
1559502_s_at	2.81029	-0.663861	7.89517	1.30043e-08	1.78346e-07	9.5221	LRRC25
210644_s_at	2.79934	0.183279	12.3779	6.71278e-13	4.36532e-11	19.4648	LAIR1
212977_at	2.79595	0.344996	8.98054	9.41141e-10	1.80998e-08	12.1697	ACKR3
205681_at	2.78984	0.189525	8.74702	1.63436e-09	2.99118e-08	11.6131	BCL2A1
227419_x_at	2.78119	-0.0532179	7.68498	2.20101e-08	2.81197e-07	8.99186	PLAC9
214974_x_at	2.77629	0.360464	3.31016	0.00256381	0.00717767	-2.59321	CXCL5
219386_s_at	2.77596	0.565257	8.20209	6.0926e-09	9.17649e-08	10.2864	SLAMF8
218149_s_at	2.77538	0.366268	19.0588	1.29061e-17	7.76337e-15	30.2504	ZNF395
232024_at	2.7737	0.367686	11.7081	2.50851e-12	1.28117e-10	18.1407	GIMAP2
226219_at	2.77366	0.15005	13.2668	1.25836e-13	1.12603e-11	21.1433	ARHGAP30
1553159_at	2.77245	0.124189	6.13948	1.2364e-06	9.05456e-06	4.94199	DNAH11
1559584_a_at	2.75841	0.259186	10.8188	1.56488e-11	5.69538e-10	16.2988	C16orf54
210419_at	2.75755	-0.272361	9.01589	8.66256e-10	1.68998e-08	12.2533	BARX2
219225_at	2.74814	0.217736	8.9817	9.38586e-10	1.80828e-08	12.1725	PGBD5
209728_at	2.74809	0.268846	2.66601	0.0125802	0.0281808	-4.09533	HLA-DRB4
225622_at	2.74461	0.265664	15.5822	2.30924e-15	4.38654e-13	25.1322	PAG1
202270_at	2.7433	0.491279	11.5	3.81833e-12	1.79362e-10	17.7183	GBP1
213906_at	2.73984	0.296614	9.64071	2.05555e-10	5.01836e-09	13.7039	MYBL1
208018_s_at	2.73973	0.0784929	12.0203	1.34846e-12	7.68443e-11	18.7644	HCK
204858_s_at	2.73589	0.240279	11.558	3.39458e-12	1.61205e-10	17.8366	TYMP
214438_at	2.73574	-0.237246	7.94419	1.15118e-08	1.60418e-07	9.64496	HLX
206206_at	2.73384	-0.600893	10.3063	4.69544e-11	1.41026e-09	15.1921	CD180
228376_at	2.73348	0.401325	12.7686	3.18259e-13	2.3711e-11	20.2135	GGTA1P
206171_at	2.7318	0.453307	13.4239	9.43915e-14	9.00461e-12	21.4311	ADORA3
215244_at	2.73158	0.390796	9.9489	1.03023e-10	2.77484e-09	14.4002	DGCR5
201137_s_at	2.73063	0.272814	9.38881	3.64849e-10	8.0951e-09	13.1253	HLA-DPB1
204912_at	2.72966	0.198246	10.9836	1.1068e-11	4.25715e-10	16.6475	IL10RA
210321_at	2.72387	0.138993	7.77719	1.74607e-08	2.30697e-07	9.22515	GZMH
223809_at	2.72154	-0.106579	11.3761	4.91434e-12	2.20331e-10	17.4645	RGS18
227641_at	2.72111	0.545754	9.65292	1.99962e-10	4.8984e-09	13.7317	FBXL16
1555355_a_at	2.71801	0.602779	9.54535	2.55174e-10	6.0063e-09	13.4858	ETS1
205504_at	2.718	-0.152164	12.193	9.61008e-13	5.86215e-11	19.1046	BTK
217147_s_at	2.71761	-0.105929	5.0574	2.34431e-05	0.000121276	2.00439	TRAT1
207241_at	2.71738	0.087375	5.10798	2.04102e-05	0.000107543	2.14208	C4orf6
1560679_at	2.71218	0.578311	3.40227	0.00202299	0.00585511	-2.36592	LINC01127
238668_at	2.69016	0.293871	11.61	3.05595e-12	1.49383e-10	17.9422	NCKAP1L
238865_at	2.68766	-0.102771	8.96813	9.68981e-10	1.85693e-08	12.1403	PABPC4L
204205_at	2.68016	0.154257	11.6481	2.83029e-12	1.40897e-10	18.0193	APOBEC3G
210146_x_at	2.67545	0.0722893	9.02699	8.44016e-10	1.65404e-08	12.2796	LILRB2
219424_at	2.67377	-0.306786	8.57217	2.48229e-09	4.31067e-08	11.1917	EBI3
218898_at	2.66666	0.121689	15.6717	1.99754e-15	3.93242e-13	25.2763	FAM57A
201666_at	2.66643	0.283114	13.9557	3.63456e-14	4.14705e-12	22.3855	TIMP1
205382_s_at	2.66551	0.0435321	7.93367	1.18166e-08	1.63926e-07	9.61862	CFD
219812_at	2.66274	-0.286829	6.94848	1.4523e-07	1.40777e-06	7.09243	PVRIG
231776_at	2.65856	0.425429	7.34198	5.25686e-08	5.93173e-07	8.11501	EOMES
1555120_at	2.65755	-0.231796	4.2024	0.000242012	0.000920724	-0.301902	CD96
206148_at	2.64986	-0.300579	7.32437	5.49923e-08	6.16341e-07	8.06963	IL3RA
206486_at	2.64919	-0.145261	5.08309	2.18499e-05	0.000113987	2.07433	LAG3
242714_at	2.64855	-0.318646	8.43591	3.44762e-09	5.70782e-08	10.8604	LOC101928429
224451_x_at	2.64373	0.223079	10.6192	2.39133e-11	8.00376e-10	15.8718	ARHGAP9
222848_at	2.64209	-0.18885	7.18445	7.87876e-08	8.33079e-07	7.7077	CENPK
202997_s_at	2.64168	1.12942	5.60316	5.27562e-06	3.26038e-05	3.49031	LOXL2
223525_at	2.63671	-0.0273214	7.29054	5.9974e-08	6.63637e-07	7.98233	DLL4
221259_s_at	2.63336	0.581414	4.50755	0.000105569	0.000449716	0.514332	TEX11
228499_at	2.63139	0.11815	15.5336	2.49905e-15	4.62537e-13	25.0537	PFKFB4
205291_at	2.6231	-0.221286	7.23045	6.9985e-08	7.52122e-07	7.82694	IL2RB
210990_s_at	2.61722	0.848239	5.48506	7.27867e-06	4.3314e-05	3.16904	LAMA4
213010_at	2.61444	0.574932	11.845	1.90809e-12	1.02277e-10	18.4156	PRKCDBP
205670_at	2.61376	0.293575	10.7269	1.90104e-11	6.60787e-10	16.1029	GAL3ST1
209732_at	2.61017	0.219536	9.38352	3.69302e-10	8.16044e-09	13.1131	CLEC2B
221658_s_at	2.60987	-0.0271143	7.54028	3.17218e-08	3.85054e-07	8.62366	IL21R
1554240_a_at	2.60802	0.191268	13.0635	1.83177e-13	1.50825e-11	20.7672	ITGAL
203323_at	2.60729	0.140018	12.9832	2.12731e-13	1.69363e-11	20.6173	CAV2
204787_at	2.60639	-0.0658643	10.7614	1.76701e-11	6.21177e-10	16.1765	VSIG4
1558217_at	2.60466	0.597675	9.57872	2.3655e-10	5.66021e-09	13.5623	SLFN13
201667_at	2.59468	0.340432	11.2401	6.49755e-12	2.75056e-10	17.1835	GJA1
208966_x_at	2.59428	0.395932	16.5573	4.92806e-16	1.36817e-13	26.6641	IFI16
203932_at	2.5908	0.462271	10.1687	6.3421e-11	1.83118e-09	14.8892	HLA-DMB
218223_s_at	2.58877	0.144179	8.44694	3.35686e-09	5.58317e-08	10.8873	PLEKHO1
220812_s_at	2.58815	0.144404	5.90695	2.31364e-06	1.57158e-05	4.31441	HHLA2
227606_s_at	2.58471	0.17665	12.0657	1.23328e-12	7.18214e-11	18.8541	STAMBPL1
236420_s_at	2.58169	0.385864	6.95799	1.41677e-07	1.37968e-06	7.11735	ANO4
209183_s_at	2.58098	0.245861	11.9821	1.454e-12	8.11507e-11	18.6887	C10orf10
210052_s_at	2.58086	-0.00365	9.68027	1.87985e-10	4.64176e-09	13.7939	TPX2
229411_at	2.57669	0.333082	6.78001	2.25607e-07	2.06401e-06	6.64957	PNCK
219014_at	2.57538	-0.0700107	10.3472	4.29596e-11	1.31583e-09	15.2817	PLAC8
201105_at	2.57014	0.0242214	17.2039	1.84293e-16	6.43687e-14	27.6364	LGALS1
204174_at	2.5531	0.141836	11.6647	2.73714e-12	1.37524e-10	18.053	ALOX5AP
205081_at	2.55258	0.258632	6.60241	3.60121e-07	3.09093e-06	6.17969	CRIP1
208253_at	2.55152	0.0109036	6.29195	8.21816e-07	6.38551e-06	5.35151	SIGLEC8
207723_s_at	2.55129	-0.0420071	5.44106	8.20728e-06	4.8178e-05	3.04926	KLRC3
218084_x_at	2.55061	0.196975	15.5166	2.5692e-15	4.71492e-13	25.0262	FXYD5
213888_s_at	2.54809	0.269007	8.22658	5.73805e-09	8.71982e-08	10.3468	TRAF3IP3
205922_at	2.5458	0.0654286	6.05488	1.55223e-06	1.1068e-05	4.71405	VNN2
203471_s_at	2.54441	0.0495536	11.3155	5.56472e-12	2.42463e-10	17.3394	PLEK
217310_s_at	2.5367	1.00667	7.98034	1.05242e-08	1.48567e-07	9.73537	FOXJ3
223583_at	2.53631	-0.322196	9.27702	4.71901e-10	1.01379e-08	12.8659	TNFAIP8L2
208983_s_at	2.53504	0.578875	11.3591	5.0886e-12	2.2627e-10	17.4294	PECAM1
236295_s_at	2.5309	-0.0991929	7.10086	9.77746e-08	1.00824e-06	7.49044	NLRC3
219947_at	2.5288	0.224257	12.5924	4.44718e-13	3.1575e-11	19.878	CLEC4A
204220_at	2.52031	0.145139	18.8348	1.75794e-17	9.51706e-15	29.9478	GMFG
205692_s_at	2.51803	-0.0715143	5.37627	9.79577e-06	5.63719e-05	2.87285	CD38
222662_at	2.51799	0.0465607	19.8913	4.20299e-18	3.25056e-15	31.3464	PPP1R3B
231041_at	2.51186	0.322675	6.74716	2.45931e-07	2.22365e-06	6.56288	POLR1E
221211_s_at	2.50721	0.646179	7.27819	6.19057e-08	6.81182e-07	7.95042	MAP3K7CL
209040_s_at	2.50666	0.162529	17.5007	1.18543e-16	4.50359e-14	28.0717	PSMB8
1552386_at	2.50414	0.145925	11.0591	9.45426e-12	3.73599e-10	16.8061	GAPT
236359_at	2.50371	-0.286907	4.1049	0.000314962	0.00115465	-0.560155	SCN4B
210132_at	2.50278	-0.307111	9.10722	6.99749e-10	1.40959e-08	12.4686	EFNA3
221584_s_at	2.50156	0.418382	9.57122	2.40606e-10	5.74457e-09	13.5451	KCNMA1
213343_s_at	2.49774	0.0716286	6.82866	1.98597e-07	1.85088e-06	6.77775	GDPD5
233591_at	2.49479	-0.356957	4.83988	4.25426e-05	0.000204679	1.41302	RP11-476D10.1
201743_at	2.49266	0.214082	11.2166	6.82054e-12	2.86238e-10	17.1347	CD14
204439_at	2.48685	0.0411464	7.66874	2.29289e-08	2.91047e-07	8.95065	IFI44L
211102_s_at	2.48624	0.113929	7.48609	3.63996e-08	4.32382e-07	8.48513	LILRA2
239587_at	2.48107	0.149793	14.5103	1.38249e-14	1.83668e-12	23.3505	TLR3
1555613_a_at	2.47864	-0.110121	5.82944	2.85358e-06	1.88973e-05	4.10453	ZAP70
210174_at	2.47202	0.0607607	7.67507	2.25663e-08	2.87455e-07	8.96671	NR5A2
223322_at	2.4718	0.00671429	11.3655	5.02264e-12	2.24258e-10	17.4425	RASSF5
227347_x_at	2.47156	-0.210004	6.95038	1.44514e-07	1.40271e-06	7.09741	HES4
223381_at	2.47024	-0.699496	5.41251	8.87256e-06	5.16493e-05	2.97154	NUF2
209087_x_at	2.46791	0.131514	10.8932	1.33797e-11	5.00905e-10	16.4566	MCAM
204913_s_at	2.46589	0.611679	4.14862	0.000279903	0.00104235	-0.444542	SOX11
202589_at	2.46484	0.334461	10.9997	1.07008e-11	4.13059e-10	16.6815	TYMS
224428_s_at	2.46089	-0.00236786	6.49691	4.76171e-07	3.94924e-06	5.89917	CDCA7
211799_x_at	2.45988	0.136139	17.5296	1.13598e-16	4.4769e-14	28.1137	HLA-C
202307_s_at	2.45761	0.264032	11.7268	2.41639e-12	1.24885e-10	18.1783	TAP1
206907_at	2.45327	0.322471	6.8007	2.1369e-07	1.97165e-06	6.70412	TNFSF9
214898_x_at	2.44711	0.0732143	7.35828	5.04218e-08	5.7377e-07	8.15699	MUC3B
214084_x_at	2.43621	-0.258186	7.97438	1.06807e-08	1.50678e-07	9.72049	NCF1
209955_s_at	2.43372	-0.101432	6.12689	1.27893e-06	9.33129e-06	4.90809	FAP
208885_at	2.43066	0.0525964	11.786	2.14637e-12	1.13365e-10	18.2974	LCP1
228434_at	2.4284	0.409157	7.59629	2.75285e-08	3.39289e-07	8.76648	BTNL9
211924_s_at	2.42823	0.197379	5.71365	3.9065e-06	2.50208e-05	3.79049	PLAUR
206942_s_at	2.4256	0.568493	3.89382	0.000555132	0.00189045	-1.11388	PMCH
1555812_a_at	2.42331	0.151286	16.9886	2.54858e-16	8.1161e-14	27.3162	ARHGDIB
218726_at	2.42276	-0.373886	6.81796	2.04241e-07	1.89777e-06	6.74959	HJURP
230255_at	2.41658	0.757554	5.25033	1.38227e-05	7.63598e-05	2.52981	GABRD
218115_at	2.41559	0.06205	7.49149	3.59038e-08	4.27967e-07	8.49894	ASF1B
203547_at	2.41526	0.197561	10.713	1.95834e-11	6.75286e-10	16.073	CD4
208594_x_at	2.41464	0.0266714	8.20893	5.99144e-09	9.04774e-08	10.3032	LILRA6
203805_s_at	2.41333	-0.0618143	5.80383	3.05864e-06	2.00773e-05	4.03512	FANCA
236480_at	2.41176	0.0422143	8.79159	1.47012e-09	2.72331e-08	11.72	MIR210HG
1560579_s_at	2.40783	-0.0697643	8.66263	1.99863e-09	3.54757e-08	11.4102	SLC16A1-AS1
203819_s_at	2.40639	0.266318	3.00377	0.00555079	0.0139998	-3.3285	IGF2BP3
223204_at	2.40545	0.402004	12.3028	7.76208e-13	4.94376e-11	19.319	FAM198B
203761_at	2.40281	0.403021	9.16371	6.13539e-10	1.26656e-08	12.6012	SLA
226348_at	2.40277	0.367593	20.5988	1.6721e-18	1.64587e-15	32.2433	FUT11
229686_at	2.3992	0.1337	13.2217	1.367e-13	1.20826e-11	21.0603	P2RY8
209473_at	2.39887	0.29735	13.6402	6.38164e-14	6.5495e-12	21.8228	ENTPD1
235981_at	2.39264	0.265579	2.79136	0.00932803	0.0218	-3.81668	C8orf22
209846_s_at	2.38889	0.459475	6.94512	1.46508e-07	1.41825e-06	7.08362	BTN3A2
217478_s_at	2.38702	0.252689	11.4973	3.83903e-12	1.79944e-10	17.7128	HLA-DMA
206978_at	2.38394	-0.0734036	12.0467	1.28003e-12	7.39177e-11	18.8167	CCR2
210683_at	2.383	-0.465886	4.51735	0.000102785	0.000439448	0.540699	NRTN
239237_at	2.37805	-0.0728321	5.6563	4.56543e-06	2.8648e-05	3.63473	TRG-AS1
223655_at	2.37651	-0.534954	5.75631	3.4793e-06	2.25446e-05	3.90626	CD163L1
210031_at	2.37625	0.354611	9.07283	7.58212e-10	1.50863e-08	12.3877	CD247
210786_s_at	2.37396	0.290518	12.2495	8.60939e-13	5.43546e-11	19.215	FLI1
229383_at	2.3731	0.239386	12.8192	2.89291e-13	2.22149e-11	20.3092	2022-03-01
202659_at	2.37271	0.185421	10.43	3.59091e-11	1.14155e-09	15.4623	PSMB10
219134_at	2.3726	0.17645	9.34717	4.01467e-10	8.78158e-09	13.0289	ELTD1
1557918_s_at	2.37073	0.141843	6.64482	3.21974e-07	2.81484e-06	6.29216	SLC16A1
230204_at	2.37068	0.307139	7.47759	3.71946e-08	4.39896e-07	8.46337	HAPLN1
218009_s_at	2.36957	-0.252879	8.30729	4.71158e-09	7.43051e-08	10.5455	PRC1
202990_at	2.36936	0.0772143	14.9776	6.25815e-15	9.68001e-13	24.1405	PYGL
222855_s_at	2.36697	-0.2991	7.96157	1.10257e-08	1.54738e-07	9.68845	TRPV2
1552701_a_at	2.36518	0.284696	10.874	1.39314e-11	5.1482e-10	16.4159	CARD16
226955_at	2.36431	0.277146	9.73125	1.67588e-10	4.22481e-09	13.9097	AFAP1L1
239367_at	2.36315	0.0786107	3.78052	0.000750661	0.00245961	-1.40757	BDNF
201044_x_at	2.35664	0.546482	6.70163	2.77207e-07	2.47237e-06	6.44258	DUSP1
205016_at	2.35604	0.012875	16.0932	1.01815e-15	2.4773e-13	25.9451	TGFA
219497_s_at	2.35294	0.146979	4.93938	3.23924e-05	0.000161292	1.68332	BCL11A
202411_at	2.35167	0.650207	6.8193	2.03527e-07	1.89321e-06	6.7531	IFI27
207907_at	2.35101	0.590404	6.37715	6.54701e-07	5.22771e-06	5.57958	TNFSF14
222379_at	2.34704	0.422861	7.54179	3.1601e-08	3.83827e-07	8.62751	KCNE4
204960_at	2.34041	-0.0889536	5.58267	5.57835e-06	3.42985e-05	3.43459	PTPRCAP
204736_s_at	2.3353	-0.269364	5.92014	2.23259e-06	1.52034e-05	4.35009	CSPG4
210164_at	2.33469	0.268546	8.27935	5.04377e-09	7.83463e-08	10.4768	GZMB
203922_s_at	2.33044	0.293039	10.355	4.22429e-11	1.29571e-09	15.2986	CYBB
235921_at	2.32976	-0.116029	6.74611	2.46607e-07	2.22883e-06	6.56012	LOC102723721
1552807_a_at	2.32614	-0.123564	8.40491	3.71647e-09	6.10624e-08	10.7847	SIGLEC10
229045_at	2.32445	0.507775	5.44161	8.19484e-06	4.81311e-05	3.05078	SNX20
219243_at	2.32353	0.248243	12.8035	2.97983e-13	2.28015e-11	20.2795	GIMAP4
205671_s_at	2.32313	0.199836	4.69739	6.28415e-05	0.000286974	1.02676	HLA-DOB
212658_at	2.31886	0.420832	10.2556	5.24412e-11	1.56532e-09	15.0808	LHFPL2
239697_x_at	2.31838	-0.064325	5.83006	2.8488e-06	1.88714e-05	4.10621	C3orf67
203085_s_at	2.31681	0.127968	12.5293	5.01708e-13	3.50467e-11	19.757	TGFB1
217513_at	2.31531	-0.266543	6.1181	1.3095e-06	9.51389e-06	4.88442	MILR1
211339_s_at	2.31416	0.628893	7.94702	1.14311e-08	1.59497e-07	9.65206	ITK
203764_at	2.31379	-0.244946	6.57285	3.89394e-07	3.30939e-06	6.10119	DLGAP5
213994_s_at	2.31054	0.645482	4.15829	0.000272683	0.00102073	-0.418928	SPON1
213599_at	2.30859	-0.104479	6.02643	1.67585e-06	1.18558e-05	4.63729	OIP5
241075_at	2.29986	0.445118	6.74178	2.49432e-07	2.24967e-06	6.54867	RIMKLA
228094_at	2.29912	-0.187482	6.27176	8.67393e-07	6.69512e-06	5.29737	AMICA1
220615_s_at	2.29872	0.0761679	10.7673	1.74496e-11	6.17437e-10	16.1892	FAR2
1555907_at	2.29456	0.775489	3.83126	0.00065593	0.00218257	-1.27637	AGAP2-AS1
236275_at	2.29181	-0.0209286	8.5438	2.65753e-09	4.58557e-08	11.1229	KRBA1
218600_at	2.29161	-0.209586	5.62793	4.93174e-06	3.06976e-05	3.55763	LIMD2
213733_at	2.29033	-0.0405571	8.63612	2.12943e-09	3.75589e-08	11.3463	MYO1F
221529_s_at	2.28891	0.225118	8.72502	1.72219e-09	3.1253e-08	11.5604	PLVAP
210905_x_at	2.28717	-0.337686	7.7071	2.0819e-08	2.68834e-07	9.04791	POU5F1P4
210439_at	2.28201	0.673607	4.73501	5.66932e-05	0.000262159	1.12863	ICOS
205046_at	2.27858	-0.594504	4.98639	2.84778e-05	0.000143817	1.81116	CENPE
227915_at	2.27857	0.225936	6.37808	6.53084e-07	5.22517e-06	5.58206	ASB2
214470_at	2.27847	0.471557	7.58779	2.81264e-08	3.4587e-07	8.74483	KLRB1
201761_at	2.27451	0.355611	9.40137	3.54491e-10	7.92208e-09	13.1544	MTHFD2
1552566_at	2.27376	0.665461	3.89494	0.000553464	0.00188536	-1.11094	BTBD16
222958_s_at	2.2725	-0.00872857	6.3867	6.38249e-07	5.12849e-06	5.60512	DEPDC1
226237_at	2.27183	0.609821	7.30797	5.7353e-08	6.38222e-07	8.02732	COL8A1
219700_at	2.2715	0.347029	11.1412	7.97214e-12	3.23896e-10	16.9777	PLXDC1
228997_at	2.271	0.0276857	7.87601	1.36403e-08	1.86008e-07	9.47398	TRNAU1AP
206002_at	2.27066	0.0393357	3.40678	0.00199953	0.00579463	-2.35471	GPR64
1552554_a_at	2.26796	-0.2624	4.93311	3.29538e-05	0.000163782	1.66627	NLRC4
222952_s_at	2.26785	0.0556321	7.90478	1.26971e-08	1.74686e-07	9.54619	TLR7
211434_s_at	2.26459	-0.0986679	6.49362	4.80343e-07	3.97928e-06	5.89041	CCRL2
202827_s_at	2.25883	0.126007	6.80017	2.13991e-07	1.97358e-06	6.70271	MMP14
220655_at	2.2569	0.138086	3.94642	0.000482259	0.00167441	-0.976634	TNIP3
230378_at	2.25561	0.555911	5.76167	3.42911e-06	2.22528e-05	3.92079	SCGB3A1
213113_s_at	2.25509	0.316593	11.2548	6.30406e-12	2.69259e-10	17.2139	SLC43A3
1552296_at	2.255	0.85195	3.10697	0.00429166	0.0112106	-3.08467	BEST4
209795_at	2.25103	0.116993	7.09975	9.80545e-08	1.01065e-06	7.48756	CD69
213193_x_at	2.24985	0.298289	7.1706	8.16529e-08	8.58763e-07	7.67176	TRBC1
209546_s_at	2.24976	0.658568	5.27877	1.2788e-05	7.13171e-05	2.60728	APOL1
213293_s_at	2.24499	0.188743	13.174	1.49275e-13	1.28786e-11	20.9722	TRIM22
224240_s_at	2.23881	0.580946	6.27788	8.53318e-07	6.60779e-06	5.31378	CCL28
206380_s_at	2.23519	0.383875	5.53629	6.32959e-06	3.83405e-05	3.30846	CFP
206804_at	2.23384	0.105318	6.08918	1.41539e-06	1.01795e-05	4.8065	CD3G
219652_s_at	2.22861	0.491386	5.44046	8.22065e-06	4.82304e-05	3.04764	CXorf36
219148_at	2.22713	0.295471	9.39133	3.62747e-10	8.06497e-09	13.1312	PBK
210279_at	2.21961	0.21255	7.49984	3.51497e-08	4.21233e-07	8.52032	GPR18
205399_at	2.21611	0.423668	9.13602	6.54347e-10	1.33301e-08	12.5363	DCLK1
210514_x_at	2.21429	0.400068	12.264	8.36884e-13	5.31458e-11	19.2435	HLA-G
211336_x_at	2.21161	-0.0838964	7.64007	2.46472e-08	3.09941e-07	8.87785	LILRB1
229543_at	2.21116	0.207675	5.7963	3.12164e-06	2.0439e-05	4.01473	RP1-93H18.6
237585_at	2.20816	0.0509714	10.1794	6.19441e-11	1.79092e-09	14.9129	C4orf47
204284_at	2.20757	0.0471286	10.3813	3.98995e-11	1.24141e-09	15.3561	PPP1R3C
204639_at	2.20656	-0.0989429	8.20241	6.08785e-09	9.17649e-08	10.2871	ADA
228058_at	2.20483	0.155129	7.6417	2.45465e-08	3.08888e-07	8.88198	ZG16B
227868_at	2.20054	0.113875	12.0655	1.23378e-12	7.18214e-11	18.8537	LOC154761
226218_at	2.19916	0.0479286	4.70809	6.10278e-05	0.000279636	1.05573	IL7R
205390_s_at	2.19804	0.947121	4.22811	0.000225733	0.000865637	-0.233566	ANK1
230466_s_at	2.19759	0.0756536	12.305	7.7293e-13	4.93741e-11	19.3233	RASSF3
203886_s_at	2.19612	-0.0202179	5.6721	4.37345e-06	2.76436e-05	3.67766	FBLN2
1558850_s_at	2.19436	-0.230639	5.51621	6.68581e-06	4.02282e-05	3.25382	LINC00908
205656_at	2.19245	0.467061	9.53824	2.59337e-10	6.09766e-09	13.4695	PCDH17
219877_at	2.19244	0.894071	3.10837	0.00427653	0.0111778	-3.08132	ZMAT4
219359_at	2.18821	0.073025	5.94923	2.06388e-06	1.42245e-05	4.42875	ATHL1
209621_s_at	2.18744	0.333186	6.32407	7.54254e-07	5.91202e-06	5.43756	PDLIM3
206082_at	2.18731	-0.0175893	9.57346	2.39387e-10	5.72178e-09	13.5502	HCP5
205902_at	2.18694	0.170993	4.32501	0.000173548	0.000692241	0.0247403	KCNN3
236539_at	2.18687	0.204986	5.53081	6.42493e-06	3.88528e-05	3.29354	PTPN22
205824_at	2.18561	0.254032	6.50945	4.60584e-07	3.8273e-06	5.93258	HSPB2
204802_at	2.18301	0.689193	4.91788	3.43574e-05	0.000169865	1.62489	RRAD
206150_at	2.18229	0.421379	5.95731	2.0193e-06	1.39439e-05	4.45061	CD27
208894_at	2.18184	-0.128982	14.3087	1.95801e-14	2.46516e-12	23.0033	HLA-DRA
204681_s_at	2.1816	0.264	10.5284	2.90476e-11	9.53221e-10	15.6759	RAPGEF5
230640_at	2.18128	0.147096	9.73234	1.67178e-10	4.2194e-09	13.9122	FMNL3
203828_s_at	2.17535	-0.129082	8.46236	3.23402e-09	5.40376e-08	10.9249	IL32
227342_s_at	2.1749	0.531343	2.87092	0.00769314	0.0184838	-3.63609	MYEOV
202580_x_at	2.17385	-0.375225	4.82965	4.37514e-05	0.000209796	1.38525	FOXM1
226055_at	2.17076	-0.354257	9.06969	7.63803e-10	1.51745e-08	12.3803	ARRDC2
218883_s_at	2.16974	0.0244286	11.3608	5.07063e-12	2.25935e-10	17.433	CENPU
204146_at	2.16684	0.148779	10.1816	6.16537e-11	1.78491e-09	14.9177	RAD51AP1
210464_at	2.16432	-0.182446	5.15627	1.78817e-05	9.56117e-05	2.2736	LINC00588
1569003_at	2.1643	0.0382286	7.22473	7.10227e-08	7.60631e-07	7.81213	VMP1
202310_s_at	2.16329	0.411029	5.57983	5.6216e-06	3.45448e-05	3.42688	COL1A1
220132_s_at	2.16321	0.0667429	7.01135	1.23318e-07	1.22442e-06	7.25694	CLEC2D
227112_at	2.16184	0.660054	9.81627	1.38479e-10	3.56571e-09	14.1021	TMCC1
202686_s_at	2.15756	0.328643	11.9305	1.61006e-12	8.82682e-11	18.5863	AXL
223303_at	2.15749	-0.0938143	6.12822	1.2744e-06	9.30136e-06	4.91165	FERMT3
225763_at	2.15687	0.122821	12.3264	7.41586e-13	4.7611e-11	19.3648	RCSD1
235252_at	2.15651	0.427643	10.8177	1.56877e-11	5.69996e-10	16.2963	KSR1
202748_at	2.15321	0.406271	8.7374	1.67219e-09	3.05287e-08	11.5901	GBP2
211981_at	2.15271	0.338921	9.22289	5.34829e-10	1.12226e-08	12.7397	COL4A1
222860_s_at	2.15028	0.531604	7.2506	6.64527e-08	7.22769e-07	7.87907	PDGFD
219684_at	2.14889	0.368618	9.4421	3.2292e-10	7.31736e-09	13.2484	RTP4
218039_at	2.1467	0.134529	12.423	6.15325e-13	4.07488e-11	19.5522	NUSAP1
235534_at	2.14631	-0.134307	6.75604	2.4026e-07	2.18056e-06	6.58633	RP11-134G8.8
201641_at	2.14628	0.509468	8.34229	4.32669e-09	6.94033e-08	10.6314	BST2
221520_s_at	2.14338	-0.339496	5.70954	3.95033e-06	2.52716e-05	3.77934	CDCA8
204057_at	2.14097	-0.00545	11.4229	4.46703e-12	2.03649e-10	17.5605	IRF8
1552422_at	2.13984	-0.188782	8.37016	4.04334e-09	6.56853e-08	10.6997	C10orf25
206856_at	2.13839	-0.265618	5.98757	1.86096e-06	1.29871e-05	4.53237	LILRB5
202910_s_at	2.13676	0.106711	12.5987	4.39421e-13	3.13015e-11	19.89	CD97
1559034_at	2.13539	-0.202175	5.36228	1.01777e-05	5.83215e-05	2.83474	SIRPB2
209156_s_at	2.1338	0.403564	7.41654	4.34515e-08	5.03446e-07	8.30679	COL6A2
207610_s_at	2.13344	-0.0344179	10.1898	6.0556e-11	1.76255e-09	14.9358	EMR2
232804_at	2.13302	-0.339646	3.44874	0.00179375	0.00527811	-2.25025	LINC01426
206983_at	2.13123	0.303743	4.45557	0.000121646	0.000508738	0.374568	CCR6
1555852_at	2.12871	0.0388607	16.3986	6.3039e-16	1.64471e-13	26.4203	PSMB8-AS1
228258_at	2.12854	-0.126586	6.83172	1.97011e-07	1.84053e-06	6.78582	TBC1D10C
210785_s_at	2.12543	0.357893	9.56474	2.44177e-10	5.79152e-09	13.5303	THEMIS2
212063_at	2.12454	0.39075	8.62821	2.17016e-09	3.81762e-08	11.3272	CD44
203535_at	2.12444	-0.1979	7.53103	3.2475e-08	3.93755e-07	8.60003	S100A9
223454_at	2.12351	0.00608929	13.1497	1.56127e-13	1.33633e-11	20.9273	CXCL16
209191_at	2.1182	0.276707	12.5524	4.8002e-13	3.37495e-11	19.8013	TUBB6
240890_at	2.11804	0.276543	8.68211	1.90775e-09	3.41961e-08	11.4572	LOC643733
209199_s_at	2.11436	0.3047	13.4038	9.79147e-14	9.22916e-12	21.3944	MEF2C
209496_at	2.10957	0.651036	7.42399	4.26332e-08	4.95823e-07	8.32594	RARRES2
205683_x_at	2.10809	0.149307	4.85444	4.08797e-05	0.000197689	1.45254	TPSAB1
201798_s_at	2.10783	-0.1879	11.0681	9.27866e-12	3.6733e-10	16.825	MYOF
206513_at	2.10199	0.290232	5.27741	1.28357e-05	7.15461e-05	2.60357	AIM2
230137_at	2.10174	-0.0112786	3.89548	0.000552675	0.00188327	-1.10955	TMEM155
214085_x_at	2.10101	0.386068	8.27128	5.14407e-09	7.9511e-08	10.457	GLIPR1
227337_at	2.09969	-0.0958571	14.1873	2.41894e-14	2.94282e-12	22.7922	ANKRD37
227779_at	2.09931	0.5322	6.94769	1.4553e-07	1.41004e-06	7.09036	ECSCR
205034_at	2.09926	0.00279286	6.9196	1.56587e-07	1.50106e-06	7.01672	CCNE2
223551_at	2.09834	0.302411	8.45676	3.27812e-09	5.47135e-08	10.9113	PKIB
239975_at	2.09699	0.346543	5.09944	2.08933e-05	0.000109788	2.11883	HLA-DPB2
211161_s_at	2.09296	0.473625	7.78187	1.72576e-08	2.28431e-07	9.23694	COL3A1
219994_at	2.09186	0.0443036	7.87533	1.36633e-08	1.86204e-07	9.47228	APBB1IP
203332_s_at	2.09164	0.145189	7.28707	6.05109e-08	6.67872e-07	7.97336	INPP5D
228737_at	2.09161	0.156893	6.57247	3.89784e-07	3.31141e-06	6.10019	TOX2
203968_s_at	2.09067	-0.147436	6.96215	1.40149e-07	1.36586e-06	7.12825	CDC6
201847_at	2.08984	0.168154	14.42	1.61483e-14	2.09396e-12	23.1956	LIPA
201655_s_at	2.08446	0.200132	10.7233	1.91582e-11	6.64858e-10	16.0951	HSPG2
222062_at	2.08159	0.197361	7.71736	2.02889e-08	2.63245e-07	9.07389	IL27RA
242670_at	2.0799	0.653164	3.85839	0.000610185	0.00204829	-1.206	LGI4
220049_s_at	2.07975	0.420868	4.26747	0.000202891	0.000789223	-0.128801	PDCD1LG2
229889_at	2.07713	-0.273771	4.50723	0.000105662	0.000449886	0.513461	LRRC75A
208690_s_at	2.07243	-0.00965	13.5302	7.78257e-14	7.62586e-12	21.6242	PDLIM1
239457_at	2.07069	0.375893	2.50776	0.0181957	0.0387136	-4.43603	ATP8B3
228575_at	2.07054	0.375018	3.46966	0.00169898	0.00503717	-2.198	IL20RB
227188_at	2.06623	0.1223	11.6066	3.07707e-12	1.49739e-10	17.9353	EVA1C
231911_at	2.06044	-0.792946	5.0216	2.58587e-05	0.00013235	1.90696	ERMN
217966_s_at	2.05729	0.155918	11.2196	6.77793e-12	2.85306e-10	17.141	FAM129A
202643_s_at	2.05484	0.0445857	10.4801	3.2232e-11	1.04022e-09	15.5711	TNFAIP3
227877_at	2.05411	0.241404	6.60195	3.60556e-07	3.09344e-06	6.17847	ANXA2R
205483_s_at	2.05221	-0.114225	8.2729	5.1238e-09	7.93108e-08	10.461	ISG15
223718_at	2.05139	0.339846	5.1965	1.60167e-05	8.69278e-05	2.38317	ACRBP
204273_at	2.05091	0.580214	7.88246	1.34226e-08	1.8327e-07	9.49019	EDNRB
234985_at	2.04964	0.182175	9.89237	1.16832e-10	3.08536e-09	14.2734	LDLRAD3
204766_s_at	2.047	0.0818857	7.91029	1.25241e-08	1.72861e-07	9.56002	NUDT1
206236_at	2.04491	0.0894429	8.38137	3.93479e-09	6.42109e-08	10.7272	GPR4
203780_at	2.04352	0.280361	12.1944	9.5837e-13	5.86215e-11	19.1074	MPZL2
204780_s_at	2.04026	0.0965714	11.9899	1.43171e-12	8.03205e-11	18.7042	FAS
213125_at	2.04009	0.121039	8.15007	6.92224e-09	1.03309e-07	10.1577	OLFML2B
225285_at	2.03955	0.198239	6.33388	7.34766e-07	5.78385e-06	5.46382	BCAT1
223640_at	2.03911	0.184425	10.4631	3.34298e-11	1.07407e-09	15.5344	HCST
226932_at	2.03756	0.305596	14.9091	7.02114e-15	1.06324e-12	24.0259	SSPN
218802_at	2.03613	0.537986	8.33036	4.45417e-09	7.09229e-08	10.6022	CCDC109B
223836_at	2.03559	-0.258596	5.45526	7.89526e-06	4.6561e-05	3.08792	FGFBP2
226789_at	2.03519	0.150789	8.97152	9.61289e-10	1.84545e-08	12.1484	EMB
226125_at	2.0348	0.370164	4.28416	0.000193909	0.000759882	-0.0843158	LOC100288152
201389_at	2.03335	-0.0463179	10.6733	2.13068e-11	7.22064e-10	15.9881	ITGA5
203236_s_at	2.03302	-0.156418	7.11521	9.421e-08	9.75605e-07	7.52781	LGALS9
218498_s_at	2.03157	0.313686	10.5077	3.03709e-11	9.8751e-10	15.631	ERO1L
204338_s_at	2.03089	0.690461	3.61239	0.00117021	0.00362272	-1.83809	RGS4
238063_at	2.03027	-0.288564	7.94851	1.1389e-08	1.59012e-07	9.65577	TMEM154
230753_at	2.02914	-0.0102321	5.36567	1.00838e-05	5.7845e-05	2.84397	PATL2
206221_at	2.02863	0.521336	5.11454	2.00468e-05	0.000105804	2.15994	RASA3
209928_s_at	2.02656	-0.181546	8.69396	1.85456e-09	3.34113e-08	11.4857	MSC
232918_at	2.02636	-0.207464	7.17086	8.15976e-08	8.58763e-07	7.67244	MIR4435-1HG
229233_at	2.02496	0.0494857	5.21399	1.5268e-05	8.32817e-05	2.43082	NRG3
210042_s_at	2.02473	0.12155	8.82304	1.36449e-09	2.53894e-08	11.7951	CTSZ
228280_at	2.02381	-0.00952143	9.65654	1.9833e-10	4.86944e-09	13.7399	ZC3HAV1L
211795_s_at	2.0229	0.28245	7.71661	2.03275e-08	2.633e-07	9.07198	FYB
224964_s_at	2.01989	0.360954	11.1452	7.90524e-12	3.22388e-10	16.9862	GNG2
238066_at	2.01964	-0.00956786	5.39394	9.33413e-06	5.40167e-05	2.92098	RBP7
223631_s_at	2.01851	0.606168	5.08397	2.17974e-05	0.00011374	2.07672	C19orf33
221667_s_at	2.01084	0.0741	9.89553	1.16013e-10	3.07123e-09	14.2805	HSPB8
213466_at	2.00456	0.374561	6.58799	3.74107e-07	3.19451e-06	6.14142	RAB40C
202887_s_at	2.00425	-0.208696	7.77337	1.7629e-08	2.32495e-07	9.21549	DDIT4
201438_at	2.00259	0.311825	6.16986	1.13958e-06	8.43105e-06	5.02372	COL6A3
211113_s_at	2.00119	0.108957	11.2911	5.85033e-12	2.52368e-10	17.2891	ABCG1
208354_s_at	-7.42509	0.586004	-19.543	6.6864e-18	4.66436e-15	30.8934	SLC12A3
205625_s_at	-7.26996	-0.449086	-11.906	1.69039e-12	9.21412e-11	18.5374	CALB1
220424_at	-7.13144	-0.198807	-14.5624	1.26422e-14	1.71104e-12	23.4397	NPHS2
210402_at	-6.94093	-0.5103	-15.3364	3.45018e-15	6.00756e-13	24.7331	KCNJ1
227238_at	-6.90119	-0.455879	-12.7725	3.15956e-13	2.3711e-11	20.2208	MUC15
206024_at	-6.78489	-0.0675821	-13.2161	1.38133e-13	1.21597e-11	21.0499	HPD
214598_at	-6.76352	-0.471882	-14.8615	7.60638e-15	1.14386e-12	23.9461	CLDN8
1559992_a_at	-6.66857	-1.17138	-12.4669	5.65483e-13	3.82673e-11	19.6369	LINC00645
206089_at	-6.44599	-0.58125	-15.5501	2.43276e-15	4.5415e-13	25.0804	NELL1
231058_at	-6.39069	0.338089	-13.1828	1.46879e-13	1.27737e-11	20.9884	FXYD4
231352_at	-6.31488	0.142354	-18.6635	2.23134e-17	1.15047e-14	29.714	SLC22A8
217512_at	-6.21452	-0.181968	-13.7249	5.48062e-14	5.71036e-12	21.975	KNG1
213967_at	-6.1812	-0.857814	-15.6884	1.94443e-15	3.863e-13	25.303	RALYL
1554668_a_at	-6.09426	-0.036725	-11.9572	1.52738e-12	8.43758e-11	18.6393	FAM151A
238287_at	-6.07426	0.303043	-9.68521	1.85902e-10	4.60081e-09	13.8052	SLC7A13
216910_at	-6.06492	0.266468	-22.1594	2.40729e-19	3.51308e-16	34.118	XPNPEP2
240183_at	-6.028	-0.4659	-15.9031	1.3773e-15	3.0434e-13	25.6454	TMEM213
220197_at	-5.96481	-0.631504	-16.3763	6.52771e-16	1.68283e-13	26.3857	ATP6V0A4
206457_s_at	-5.89813	-0.461721	-17.9431	6.21258e-17	2.68392e-14	28.7081	DIO1
223869_at	-5.89641	0.0776357	-11.4837	3.94652e-12	1.83395e-10	17.6851	SOST
205336_at	-5.85139	-0.386264	-14.6743	1.0445e-14	1.46874e-12	23.6301	PVALB
205549_at	-5.76984	-0.956261	-10.4526	3.41955e-11	1.09542e-09	15.5116	PCP4
229916_at	-5.75784	-0.405829	-21.0494	9.43124e-19	9.72541e-16	32.7988	ENPP6
209443_at	-5.6753	-0.613821	-11.9706	1.48739e-12	8.27284e-11	18.6659	SERPINA5
206226_at	-5.63334	0.338054	-14.8048	8.37038e-15	1.21767e-12	23.8508	HRG
205910_s_at	-5.6333	-0.506757	-15.6316	2.13146e-15	4.14724e-13	25.2118	CEL
219554_at	-5.60894	-0.243289	-17.4006	1.37474e-16	5.13278e-14	27.9256	RHCG
223704_s_at	-5.60439	-0.394421	-14.5868	1.21248e-14	1.65134e-12	23.4814	DMRT2
210199_at	-5.55927	0.719371	-13.7303	5.4286e-14	5.71036e-12	21.9845	CRYAA
205694_at	-5.51996	-0.00594286	-13.5437	7.59464e-14	7.61398e-12	21.6487	TYRP1
207673_at	-5.51986	0.432175	-17.9754	5.92954e-17	2.62049e-14	28.754	NPHS1
227642_at	-5.51155	-0.137032	-24.948	1.00435e-20	2.71864e-17	37.1529	TFCP2L1
210452_x_at	-5.49756	-0.0792321	-10.2261	5.59341e-11	1.65246e-09	15.0158	CYP4F2
231068_at	-5.48119	-0.0692643	-11.1055	8.58383e-12	3.42957e-10	16.9033	SLC47A2
236646_at	-5.48099	-0.175232	-19.5204	6.89261e-18	4.66436e-15	30.8637	TMEM52B
1565228_s_at	-5.46531	0.651129	-10.3183	4.57429e-11	1.38154e-09	15.2184	ALB
240033_at	-5.45607	0.311443	-17.3009	1.5945e-16	5.68144e-14	27.7793	PLG
209904_at	-5.45448	-0.0220607	-24.3213	1.99193e-20	4.31353e-17	36.503	TNNC1
239178_at	-5.43093	-0.237971	-13.5477	7.54041e-14	7.59477e-12	21.6558	FGF9
231376_at	-5.42428	0.129332	-15.2523	3.96318e-15	6.65292e-13	24.5952	UPP2
228462_at	-5.42005	0.802418	-10.1018	7.34567e-11	2.07664e-09	14.7411	IRX2
237250_at	-5.38217	-1.04511	-11.5937	3.1579e-12	1.53328e-10	17.9092	RP11-320H14.1
206716_at	-5.38154	-1.44657	-8.08241	8.1767e-09	1.19964e-07	9.98977	UMOD
230565_at	-5.33288	-0.223218	-21.5026	5.3595e-19	5.803e-16	33.3458	ATP6V1G3
205983_at	-5.33136	-0.168446	-16.577	4.78042e-16	1.34442e-13	26.6942	DPEP1
207174_at	-5.32358	-0.085775	-10.0264	8.67555e-11	2.40549e-09	14.5734	GPC5
206840_at	-5.30251	-0.0256929	-14.463	1.49946e-14	1.97992e-12	23.2695	AFM
210343_s_at	-5.25679	-0.190696	-9.2453	5.07789e-10	1.0728e-08	12.792	SLC22A6
220889_s_at	-5.17185	-0.226218	-15.0579	5.47246e-15	8.65008e-13	24.2741	CA10
236652_at	-5.16948	0.0495536	-12.4491	5.85224e-13	3.91143e-11	19.6025	LOC149703
211276_at	-5.16792	0.126096	-15.1974	4.33937e-15	7.11887e-13	24.505	TCEAL2
1554749_s_at	-5.15724	0.0184179	-17.0323	2.38562e-16	7.82738e-14	27.3815	CLCNKB
218186_at	-5.15307	-1.07893	-10.3713	4.07767e-11	1.25966e-09	15.3342	RAB25
234314_at	-5.13308	0.463254	-12.8938	2.51469e-13	1.95884e-11	20.4497	RALGAPA2
205117_at	-5.12446	0.433018	-13.5187	7.947e-14	7.7519e-12	21.6033	FGF1
220510_at	-5.12121	-0.386407	-23.1791	7.2393e-20	1.42516e-16	35.2718	RHBG
1557474_at	-5.07964	0.172375	-13.2776	1.23361e-13	1.11551e-11	21.1632	LOC284578
205464_at	-5.06606	-1.95505	-10.3802	3.99903e-11	1.24245e-09	15.3539	SCNN1B
1552766_at	-5.05534	0.343711	-8.1894	6.28518e-09	9.44521e-08	10.255	HS6ST2
205751_at	-5.0502	-0.433157	-10.8025	1.6197e-11	5.82633e-10	16.2642	SH3GL2
206515_at	-5.03895	-0.317039	-10.5112	3.01415e-11	9.83002e-10	15.6387	CYP4F3
206254_at	-5.03719	0.0957464	-13.8174	4.64587e-14	5.05559e-12	22.1402	EGF
220139_at	-5.0161	0.569864	-9.99247	9.35305e-11	2.55733e-09	14.4977	DNMT3L
231070_at	-5.01281	-0.219036	-10.2839	4.93017e-11	1.47871e-09	15.143	IYD
216223_at	-5.00426	-1.16905	-8.05957	8.65068e-09	1.25641e-07	9.93297	CPN2
239805_at	-5.00199	-0.08365	-11.435	4.35785e-12	1.99547e-10	17.5854	SLC13A2
228740_at	-4.95819	-0.0227929	-15.3084	3.61308e-15	6.17804e-13	24.6872	RP11-999E24.3
240378_at	-4.93655	-0.0315821	-13.2841	1.21896e-13	1.11153e-11	21.1751	LOC101929040
1552532_a_at	-4.90603	-0.218907	-11.2601	6.23562e-12	2.6701e-10	17.2249	ATP6V1C2
236374_at	-4.90196	-1.31177	-8.3184	4.58579e-09	7.26447e-08	10.5728	CTXN3
228375_at	-4.89756	0.00903571	-9.89385	1.16449e-10	3.07899e-09	14.2767	IGSF11
214788_x_at	-4.88396	0.5593	-12.7009	3.61768e-13	2.61136e-11	20.085	DDN
205820_s_at	-4.87406	0.403564	-14.3328	1.87787e-14	2.39208e-12	23.045	APOC3
218844_at	-4.84719	0.197275	-15.8482	1.50376e-15	3.25639e-13	25.5582	ACSF2
237350_at	-4.84229	-0.596371	-15.8195	1.57443e-15	3.34257e-13	25.5126	TTC36
242601_at	-4.83566	0.0449179	-28.3658	3.10538e-22	1.34494e-18	40.4092	HEPACAM2
205911_at	-4.77423	0.471	-14.328	1.89326e-14	2.39757e-12	23.0368	PTH1R
229831_at	-4.75031	-1.62008	-8.97667	9.49749e-10	1.82492e-08	12.1606	CNTN3
204393_s_at	-4.74166	-0.0111143	-13.4957	8.28549e-14	8.04585e-12	21.5616	ACPP
204591_at	-4.73701	-0.295096	-12.0418	1.29255e-12	7.44421e-11	18.807	CHL1
237799_at	-4.71478	-0.639846	-11.4298	4.40406e-12	2.01202e-10	17.5747	SLC22A12
208177_at	-4.68211	0.438496	-14.2954	2.00379e-14	2.50006e-12	22.9802	SLC34A1
204965_at	-4.67788	-0.346111	-6.35903	6.8709e-07	5.45815e-06	5.53113	GC
220724_at	-4.6754	-0.879621	-10.3309	4.45075e-11	1.35557e-09	15.246	CWH43
207444_at	-4.65221	-1.13029	-9.25435	4.97273e-10	1.0578e-08	12.8131	SLC22A13
233604_at	-4.6377	-1.26079	-6.73173	2.56106e-07	2.30411e-06	6.52214	FLJ22763
218960_at	-4.59389	0.501325	-19.0064	1.38697e-17	8.11752e-15	30.1799	TMPRSS4
243200_at	-4.57646	0.179521	-9.79037	1.46751e-10	3.74753e-09	14.0436	RP11-369C8.1
231483_at	-4.56224	-0.729264	-5.93799	2.12747e-06	1.45885e-05	4.39837	LOC100505985
240320_at	-4.55634	0.600011	-12.7644	3.20819e-13	2.3711e-11	20.2055	RNF212B
1553153_at	-4.54814	-1.16478	-15.1078	5.03584e-15	8.01846e-13	24.3568	ATP6V0D2
205675_at	-4.53516	-0.434254	-10.7919	1.65659e-11	5.91972e-10	16.2415	MTTP
1553394_a_at	-4.53371	-0.159164	-10.6757	2.1199e-11	7.19537e-10	15.9932	TFAP2B
203256_at	-4.47569	-0.845207	-8.52765	2.76286e-09	4.73336e-08	11.0837	CDH3
206262_at	-4.44316	-0.0615	-10.5347	2.86581e-11	9.45206e-10	15.6895	ADH1C
210049_at	-4.41434	1.09621	-15.0132	5.89595e-15	9.18538e-13	24.1998	SERPINC1
1553746_a_at	-4.41141	-0.0933714	-7.42271	4.27724e-08	4.97175e-07	8.32265	OTOGL
230830_at	-4.40913	-0.383164	-9.60351	2.23615e-10	5.39241e-09	13.619	SLC51B
227194_at	-4.40501	-0.78695	-11.0288	1.00706e-11	3.92934e-10	16.7426	FAM3B
205473_at	-4.40191	0.0554714	-21.9551	3.0805e-19	4.16926e-16	33.8804	ATP6V1B1
231517_at	-4.40099	-0.402189	-10.6616	2.18437e-11	7.3795e-10	15.963	ZYG11A
205544_s_at	-4.4003	0.131414	-7.51562	3.37695e-08	4.08535e-07	8.56066	CR2
204268_at	-4.39059	-0.00272857	-14.7176	9.70297e-15	1.38235e-12	23.7036	S100A2
239270_at	-4.38799	0.116271	-11.4698	4.05959e-12	1.88245e-10	17.6567	PLCXD3
231275_at	-4.38579	0.981736	-10.331	4.44999e-11	1.35557e-09	15.2462	LINC00982
219768_at	-4.37389	-0.16755	-11.0405	9.82853e-12	3.86274e-10	16.7671	VTCN1
236225_at	-4.37105	-0.154761	-20.0687	3.32662e-18	2.77069e-15	31.5742	GGT6
202035_s_at	-4.3647	0.106407	-12.7499	3.29739e-13	2.42874e-11	20.178	SFRP1
208034_s_at	-4.3643	0.0278357	-13.4785	8.54715e-14	8.22615e-12	21.5305	PROZ
227480_at	-4.36131	0.0822964	-16.0063	1.16854e-15	2.692e-13	25.8085	SUSD2
237254_at	-4.31671	-0.354268	-15.8092	1.60074e-15	3.36543e-13	25.4962	SLC5A11
214261_s_at	-4.30251	0.029125	-10.5278	2.90846e-11	9.53221e-10	15.6746	ADH6
204130_at	-4.29705	-1.01676	-16.8697	3.0525e-16	9.44313e-14	27.1379	HSD11B2
206878_at	-4.27896	-0.490286	-12.5206	5.10168e-13	3.53816e-11	19.7402	DAO
1563793_at	-4.27851	1.01399	-10.383	3.97482e-11	1.23848e-09	15.36	LOC100130278
232361_s_at	-4.27798	0.693532	-9.40072	3.55016e-10	7.92565e-09	13.1529	EHF
209789_at	-4.26499	-0.259929	-11.5669	3.33394e-12	1.59727e-10	17.8547	CORO2B
229302_at	-4.25416	-0.253389	-18.0273	5.50186e-17	2.59006e-14	28.8276	TMEM178A
231256_at	-4.25269	-0.333518	-9.11181	6.92295e-10	1.39847e-08	12.4794	LOC727944
229177_at	-4.24027	0.292207	-10.4337	3.56198e-11	1.13433e-09	15.4705	C16orf89
231051_at	-4.23137	0.442914	-15.9051	1.37294e-15	3.0434e-13	25.6485	LINC00948
212768_s_at	-4.22698	-0.546696	-7.39094	4.63838e-08	5.34277e-07	8.24104	OLFM4
205777_at	-4.21579	0.194925	-12.2043	9.40028e-13	5.79952e-11	19.1268	DUSP9
221008_s_at	-4.2144	0.114793	-8.73457	1.68347e-09	3.06865e-08	11.5833	ETNPPL
213456_at	-4.15297	-0.73315	-5.54603	6.16381e-06	3.74758e-05	3.33495	SOSTDC1
231156_at	-4.15023	-0.720493	-10.2508	5.29948e-11	1.57422e-09	15.0702	HAO2
206552_s_at	-4.14889	-0.130975	-9.40725	3.49744e-10	7.83216e-09	13.168	TAC1
215563_s_at	-4.14399	0.0552964	-8.42139	3.57102e-09	5.88512e-08	10.825	MST1L
207771_at	-4.11929	0.81475	-11.4957	3.85184e-12	1.80155e-10	17.7095	SLC5A2
226597_at	-4.11655	-0.103289	-12.4383	5.97481e-13	3.96885e-11	19.5817	REEP6
239420_at	-4.09248	0.187611	-19.4411	7.66995e-18	5.03312e-15	30.7593	LINC01187
220332_at	-4.07603	-0.191371	-8.34979	4.24853e-09	6.83013e-08	10.6498	CLDN16
237639_at	-4.07166	0.387446	-12.1937	9.59768e-13	5.86215e-11	19.1059	TMEM207
220624_s_at	-4.06751	0.800764	-7.68068	2.22496e-08	2.83587e-07	8.98095	ELF5
208006_at	-4.05328	-0.642461	-11.7707	2.21288e-12	1.16311e-10	18.2667	FOXI1
205676_at	-4.04901	0.422054	-10.7697	1.73613e-11	6.15316e-10	16.1943	CYP27B1
220554_at	-4.04329	0.172414	-15.2418	4.03274e-15	6.66633e-13	24.5779	SLC22A7
206259_at	-4.01308	-1.14351	-7.83076	1.5271e-08	2.05145e-07	9.36018	PROC
230493_at	-4.00098	-0.595168	-8.31362	4.63944e-09	7.33872e-08	10.5611	SHISA2
236972_at	-3.99807	-0.582807	-10.1674	6.36003e-11	1.83391e-09	14.8863	TRIM63
241949_at	-3.99481	-0.306546	-11.2191	6.78515e-12	2.85306e-10	17.14	ACOT6
219840_s_at	-3.99136	0.048125	-13.0291	1.95279e-13	1.59576e-11	20.7031	TCL6
219949_at	-3.99129	-0.471721	-10.597	2.50787e-11	8.35508e-10	15.8239	LRRC2
206672_at	-3.98186	0.311571	-15.7474	1.76796e-15	3.6118e-13	25.3975	AQP2
220393_at	-3.97686	-0.0410679	-7.63334	2.50693e-08	3.13802e-07	8.86074	LGSN
230883_at	-3.96806	0.305704	-8.72984	1.70256e-09	3.10084e-08	11.5719	NXPH2
232067_at	-3.95521	-0.00178571	-9.41515	3.4347e-10	7.7076e-09	13.1862	FAXC
209309_at	-3.94681	-0.494925	-12.1485	1.04827e-12	6.27081e-11	19.0173	AZGP1
202752_x_at	-3.93875	0.834561	-11.1183	8.36003e-12	3.35253e-10	16.9299	SLC7A8
231632_at	-3.93851	0.179518	-12.5327	4.98411e-13	3.49291e-11	19.7636	ERICH4
1562046_at	-3.92678	-1.31183	-6.25248	9.13301e-07	6.99347e-06	5.24565	LOC101927244
224179_s_at	-3.91866	-0.134907	-9.71503	1.73819e-10	4.36158e-09	13.8729	MIOX
215129_at	-3.90018	-0.159354	-12.2562	8.49777e-13	5.38068e-11	19.2281	PIK3C2G
204777_s_at	-3.89621	-0.949596	-8.39422	3.81407e-09	6.25152e-08	10.7586	MAL
203824_at	-3.89129	-0.565293	-6.94067	1.48215e-07	1.43031e-06	7.07197	TSPAN8
231480_at	-3.88399	0.324175	-9.69667	1.81159e-10	4.51957e-09	13.8312	SLC6A19
236523_at	-3.87889	-0.312154	-8.28971	4.91793e-09	7.67828e-08	10.5023	LOC285556
1558402_at	-3.85729	-0.375939	-7.93799	1.16905e-08	1.62385e-07	9.62943	CTD-3080P12.3
1556156_at	-3.84956	0.15045	-8.73709	1.67341e-09	3.05287e-08	11.5893	ESRRB
214023_x_at	-3.84919	-0.14005	-18.7279	2.03973e-17	1.07732e-14	29.802	TUBB2B
227450_at	-3.84539	0.0227	-24.3967	1.83295e-20	4.31353e-17	36.5821	ERP27
230642_at	-3.83647	-1.05332	-9.0366	8.25253e-10	1.62167e-08	12.3022	RP11-297L17.2
221588_x_at	-3.8353	-0.242629	-17.3825	1.41227e-16	5.1835e-14	27.899	ALDH6A1
205478_at	-3.82373	-0.455114	-8.78584	1.49032e-09	2.75367e-08	11.7062	PPP1R1A
204476_s_at	-3.81605	-0.282925	-9.53237	2.6282e-10	6.17285e-09	13.4561	PC
210227_at	-3.80506	0.40055	-8.26807	5.18453e-09	7.99652e-08	10.4491	DLGAP2
230822_at	-3.80409	-0.246854	-10.8321	1.52152e-11	5.58449e-10	16.3271	TMEM61
1554842_at	-3.79896	-0.395125	-11.343	5.25955e-12	2.31495e-10	17.3962	SLC12A1
231496_at	-3.79043	-0.704	-6.33496	7.32648e-07	5.77347e-06	5.46672	FCAMR
222372_at	-3.78232	0.601182	-7.81724	1.57956e-08	2.11666e-07	9.32614	MAGI1
220310_at	-3.77493	0.3035	-17.0473	2.33217e-16	7.7697e-14	27.4039	TUBAL3
231208_at	-3.77293	0.366421	-10.8151	1.57725e-11	5.72116e-10	16.2909	SLC13A3
205984_at	-3.77001	-0.3111	-7.58137	2.85872e-08	3.51138e-07	8.72846	CRHBP
237031_at	-3.76825	-0.0779679	-9.05304	7.94106e-10	1.57012e-08	12.341	RP11-21L23.2
206692_at	-3.76739	-0.106721	-9.22072	5.37522e-10	1.12573e-08	12.7346	KCNJ10
224480_s_at	-3.76484	-0.3858	-13.1176	1.657e-13	1.3962e-11	20.8677	AGPAT9
230889_at	-3.7559	0.588764	-10.1477	6.64167e-11	1.90245e-09	14.8427	LOC645321
229740_at	-3.7418	-0.373871	-20.2478	2.63204e-18	2.47813e-15	31.8022	SMIM5
230912_at	-3.73879	-0.519839	-10.8779	1.38157e-11	5.12585e-10	16.4243	ASPDH
207378_at	-3.73498	-1.30021	-6.05106	1.56828e-06	1.11714e-05	4.70374	TREH
211748_x_at	-3.73405	0.485761	-11.417	4.52087e-12	2.05671e-10	17.5484	PTGDS
216696_s_at	-3.72508	0.490046	-10.1885	6.07222e-11	1.76502e-09	14.933	PRODH2
228236_at	-3.71999	0.4873	-11.3893	4.78336e-12	2.14904e-10	17.4916	SLC52A3
244353_s_at	-3.71655	0.0648679	-18.8714	1.6711e-17	9.27887e-15	29.9974	SLC2A12
207407_x_at	-3.71514	-0.521907	-7.76287	1.8099e-08	2.37824e-07	9.18898	CYP4A11
231683_at	-3.71359	-0.229289	-9.66378	1.95113e-10	4.79588e-09	13.7564	GLYAT
233498_at	-3.71241	0.392532	-11.4561	4.17407e-12	1.9191e-10	17.6287	ERBB4
242998_at	-3.69624	0.161104	-10.756	1.78736e-11	6.27315e-10	16.165	RDH12
1552535_at	-3.69584	0.249364	-9.28827	4.59803e-10	9.88782e-09	12.8921	CLDN19
220224_at	-3.69449	-0.228779	-8.53876	2.68995e-09	4.63412e-08	11.1107	HAO1
219643_at	-3.67375	-0.708825	-7.31993	5.56211e-08	6.21825e-07	8.05819	LRP1B
229241_at	-3.66119	-0.215204	-9.48668	2.91656e-10	6.73329e-09	13.3511	LDHD
227886_at	-3.6534	0.2655	-17.7145	8.66007e-17	3.53837e-14	28.3811	IFITM10
208434_at	-3.63996	0.0248714	-7.74593	1.88846e-08	2.47097e-07	9.14616	MECOM
209220_at	-3.62895	-0.069925	-19.9189	4.05196e-18	3.24982e-15	31.3821	GPC3
221605_s_at	-3.62409	-0.770979	-10.9794	1.11648e-11	4.28675e-10	16.6387	PIPOX
224412_s_at	-3.62098	0.758089	-7.38085	4.75944e-08	5.46084e-07	8.21509	TRPM6
227764_at	-3.61042	0.678632	-9.62445	2.13256e-10	5.17211e-09	13.6668	LYPD6
223895_s_at	-3.59645	-0.193854	-11.1588	7.68557e-12	3.15808e-10	17.0146	EPN3
240323_at	-3.58649	-0.258007	-15.2465	4.001e-15	6.66475e-13	24.5857	RP11-728F11.4
213110_s_at	-3.58039	-0.540068	-8.70128	1.82246e-09	3.28877e-08	11.5033	COL4A5
223822_at	-3.57261	-0.272907	-9.9672	9.8921e-11	2.68102e-09	14.4412	SUSD4
235048_at	-3.56989	-0.163332	-15.2828	3.76862e-15	6.37573e-13	24.6453	FAM169A
204836_at	-3.55602	-0.244168	-10.1567	6.51159e-11	1.87014e-09	14.8626	GLDC
223062_s_at	-3.55419	-0.162529	-9.74263	1.63356e-10	4.13256e-09	13.9355	PSAT1
206410_at	-3.55166	-0.513175	-10.6852	2.07745e-11	7.09577e-10	16.0135	NR0B2
208383_s_at	-3.5493	-0.578914	-7.62258	2.57595e-08	3.20956e-07	8.83338	PCK1
205325_at	-3.54591	-0.454561	-11.803	2.07494e-12	1.0986e-10	18.3314	PHYHIP
209343_at	-3.54502	-0.565396	-12.3571	6.98753e-13	4.53039e-11	19.4246	EFHD1
213651_at	-3.53476	-0.444393	-16.1537	9.25386e-16	2.27719e-13	26.0399	INPP5J
1569591_at	-3.53048	0.0498893	-7.93952	1.16463e-08	1.61978e-07	9.63326	F11
205433_at	-3.53013	-0.356607	-7.54292	3.15105e-08	3.83133e-07	8.6304	BCHE
213706_at	-3.51806	0.387432	-11.6549	2.79157e-12	1.39611e-10	18.0332	GPD1
211116_at	-3.51351	-0.357725	-9.3605	3.89349e-10	8.5451e-09	13.0598	SLC9A2
216699_s_at	-3.50933	0.48005	-12.0343	1.31164e-12	7.50625e-11	18.7922	KLK1
231358_at	-3.50857	0.476136	-10.4941	3.12743e-11	1.01384e-09	15.6015	MRO
223939_at	-3.50253	-0.292179	-12.7286	3.43264e-13	2.49443e-11	20.1377	SUCNR1
1559280_a_at	-3.50099	0.0428464	-5.50552	6.88353e-06	4.12802e-05	3.22473	APELA
227506_at	-3.49195	-0.769218	-8.13192	7.238e-09	1.07503e-07	10.1127	SLC16A9
219987_at	-3.47693	-0.133914	-9.48791	2.90838e-10	6.72156e-09	13.3539	ERVMER34-1
206529_x_at	-3.46584	0.920825	-11.1569	7.71677e-12	3.1649e-10	17.0105	SLC26A4
209966_x_at	-3.45786	-0.582371	-10.9659	1.14857e-11	4.37892e-10	16.6102	ESRRG
226281_at	-3.45525	-1.1019	-6.93928	1.48753e-07	1.43421e-06	7.06833	DNER
1552549_a_at	-3.42503	-0.0436571	-14.5894	1.20714e-14	1.65134e-12	23.4858	BSND
205044_at	-3.42174	-0.104793	-6.30673	7.89989e-07	6.16698e-06	5.39113	GABRP
1558324_a_at	-3.42019	-0.452407	-7.62647	2.55079e-08	3.18371e-07	8.84327	TMEM72
210262_at	-3.41316	-0.0641214	-6.75502	2.40904e-07	2.18549e-06	6.58364	CRISP2
226846_at	-3.41115	-0.799025	-12.746	3.32206e-13	2.43862e-11	20.1705	PHYHD1
204260_at	-3.40564	-0.328393	-10.7152	1.94889e-11	6.73097e-10	16.0779	CHGB
204931_at	-3.4041	-0.117943	-11.9051	1.69348e-12	9.21412e-11	18.5355	TCF21
1555612_s_at	-3.40125	-0.563011	-7.09874	9.83117e-08	1.01196e-06	7.48493	G6PC
235515_at	-3.38934	-0.971186	-9.22152	5.36525e-10	1.12473e-08	12.7365	SYNE4
232606_at	-3.36866	-0.0495857	-6.05548	1.54974e-06	1.10539e-05	4.71565	ANK2
231150_at	-3.35979	0.130507	-12.2158	9.192e-13	5.70352e-11	19.1493	RP11-61L19.2
242340_at	-3.35977	0.0608214	-9.18747	5.80593e-10	1.20544e-08	12.6569	RP1-78O14.1
231540_at	-3.35798	1.00934	-11.0343	9.95535e-12	3.89843e-10	16.7541	LOC100130691
1559400_s_at	-3.34941	0.276268	-8.34248	4.32473e-09	6.94033e-08	10.6319	PAPPA
217013_at	-3.32731	-0.662461	-8.82297	1.36473e-09	2.53894e-08	11.795	AZGP1P1
1554300_a_at	-3.3176	0.418986	-10.0849	7.62529e-11	2.13617e-09	14.7035	SVOPL
232771_at	-3.31694	0.207386	-8.09451	7.93631e-09	1.16674e-07	10.0198	NRK
210408_s_at	-3.30673	0.840786	-6.39231	6.28786e-07	5.05996e-06	5.62011	CPNE6
220065_at	-3.29769	-0.496761	-5.90123	2.34968e-06	1.59256e-05	4.29893	TNMD
209981_at	-3.29564	-0.617929	-7.92973	1.1933e-08	1.65223e-07	9.60875	CSDC2
231195_at	-3.29201	-0.239829	-8.09485	7.92976e-09	1.16657e-07	10.0207	KLRG2
243672_at	-3.28594	0.201864	-7.1801	7.96755e-08	8.41645e-07	7.69643	SALL3
228360_at	-3.27772	0.0396179	-9.38759	3.65867e-10	8.10108e-09	13.1225	LYPD6B
210432_s_at	-3.27545	-0.511711	-4.52817	9.9793e-05	0.000428348	0.569843	SCN3A
219414_at	-3.27346	-0.358707	-5.72947	3.74225e-06	2.40971e-05	3.83343	CLSTN2
205780_at	-3.27271	-0.420729	-9.17894	5.92205e-10	1.22837e-08	12.6369	BIK
202718_at	-3.26616	-0.532311	-9.71383	1.7429e-10	4.36834e-09	13.8702	IGFBP2
206681_x_at	-3.2643	0.34355	-8.25908	5.29964e-09	8.14013e-08	10.4269	GP2
210020_x_at	-3.24814	0.651604	-9.03575	8.26896e-10	1.62343e-08	12.3002	CALML3
223732_at	-3.24507	-0.615836	-9.79323	1.45814e-10	3.7324e-09	14.05	SLC23A1
237063_at	-3.24173	-0.396729	-11.7372	2.36669e-12	1.22903e-10	18.1992	RP11-44F14.8
1552826_at	-3.23526	0.106754	-8.53821	2.6935e-09	4.63655e-08	11.1093	SLC26A7
205177_at	-3.22504	0.472025	-6.62624	3.38149e-07	2.93339e-06	6.24292	TNNI1
1559131_a_at	-3.21456	-0.115904	-9.79106	1.46527e-10	3.74621e-09	14.0451	LOC101928047
231859_at	-3.21264	0.613293	-7.65436	2.37752e-08	2.99856e-07	8.91414	C14orf132
209763_at	-3.21231	-0.864364	-5.66899	4.41059e-06	2.78378e-05	3.6692	CHRDL1
205845_at	-3.20441	0.585821	-8.44572	3.36684e-09	5.59117e-08	10.8844	CACNA1H
219388_at	-3.19137	-0.34625	-8.66824	1.97199e-09	3.5118e-08	11.4238	GRHL2
217973_at	-3.18956	0.0994857	-19.176	1.09912e-17	6.80039e-15	30.4076	DCXR
230472_at	-3.17836	0.249614	-10.0785	7.73429e-11	2.1639e-09	14.6892	IRX1
1559277_at	-3.17504	0.154293	-7.05037	1.11436e-07	1.12449e-06	7.35885	FLJ35700
229254_at	-3.16073	0.56145	-10.4121	3.7323e-11	1.17762e-09	15.4234	MFSD4
1554242_a_at	-3.15399	0.0307143	-7.70524	2.09169e-08	2.69777e-07	9.04318	COCH
210397_at	-3.14991	-0.652407	-11.0136	1.03962e-11	4.03459e-10	16.7105	DEFB1
240223_at	-3.14919	-0.106946	-6.22993	9.70127e-07	7.35835e-06	5.18512	SLC2A9
202847_at	-3.14738	0.645896	-14.0068	3.32078e-14	3.84554e-12	22.4758	PCK2
1556469_s_at	-3.14669	-0.134939	-6.31631	7.70042e-07	6.0243e-06	5.41678	AX747261
207412_x_at	-3.1324	0.575714	-6.74779	2.45525e-07	2.22326e-06	6.56454	CELP
34471_at	-3.12791	-0.907129	-3.78237	0.000746991	0.00244907	-1.4028	MYH8
219747_at	-3.12326	-0.883918	-5.95927	2.00868e-06	1.38794e-05	4.45589	NDNF
239381_at	-3.12188	0.679854	-8.90286	1.12991e-09	2.13883e-08	11.9854	KLK7
231416_at	-3.1189	-0.647593	-6.52439	4.42704e-07	3.70431e-06	5.97234	DHDH
210565_at	-3.10754	-0.468364	-11.1502	7.82379e-12	3.19668e-10	16.9966	GCGR
236044_at	-3.10582	-0.552539	-16.6671	4.16081e-16	1.2176e-13	26.8316	PPAPDC1A
226961_at	-3.10448	-0.619661	-10.7474	1.82034e-11	6.36826e-10	16.1466	PRR15
222049_s_at	-3.10019	0.727354	-4.80961	4.62201e-05	0.000219881	1.33087	RBP4
228717_at	-3.09006	-0.275846	-13.0579	1.85086e-13	1.5182e-11	20.7568	LOC102723864
213412_at	-3.08757	0.5807	-8.23365	5.63957e-09	8.57618e-08	10.3643	TJP3
224485_s_at	-3.08622	0.459554	-8.16352	6.69725e-09	1.00158e-07	10.191	SLC30A2
239093_at	-3.08302	-1.24425	-7.79319	1.67752e-08	2.23136e-07	9.26551	HOGA1
217452_s_at	-3.07046	-0.517593	-5.21935	1.50459e-05	8.23401e-05	2.4454	B3GALT2
1557176_a_at	-3.06692	-0.236504	-8.68605	1.88988e-09	3.39348e-08	11.4667	C14orf37
224339_s_at	-3.06375	-0.237589	-6.05003	1.57266e-06	1.11989e-05	4.70095	ANGPTL1
219277_s_at	-3.06184	-0.256579	-9.97486	9.72543e-11	2.64578e-09	14.4583	OGDHL
1560025_at	-3.06026	0.261225	-11.8507	1.88664e-12	1.01377e-10	18.427	AK094644
218687_s_at	-3.05881	-0.0292429	-8.61959	2.2154e-09	3.89087e-08	11.3064	MUC13
1562440_at	-3.05399	-0.0133536	-5.03821	2.47085e-05	0.000127123	1.95216	MAP3K13
206269_at	-3.05006	-0.0686786	-6.31914	7.64249e-07	5.9833e-06	5.42435	GCM1
204733_at	-3.04579	0.769061	-10.3601	4.17712e-11	1.28671e-09	15.31	KLK6
1570291_at	-3.04091	-0.0904107	-6.3707	6.66046e-07	5.30857e-06	5.56234	CLDN10-AS1
215005_at	-3.03795	0.228404	-6.88013	1.73584e-07	1.64147e-06	6.9131	NECAB2
223805_at	-3.03258	0.501268	-9.04205	8.14779e-10	1.604e-08	12.3151	OSBPL6
243163_at	-3.03234	0.416589	-9.84467	1.29957e-10	3.36629e-09	14.1661	HECW1
1553147_at	-3.02659	-0.0611214	-4.57103	8.87703e-05	0.000387878	0.685372	RANBP3L
228850_s_at	-3.02571	0.276521	-13.1232	1.63996e-13	1.38724e-11	20.878	SLIT2
230238_at	-3.02187	-0.931993	-6.5051	4.65931e-07	3.86876e-06	5.921	SOWAHA
219127_at	-3.01646	-0.760411	-7.13425	8.96876e-08	9.36896e-07	7.57731	PRR15L
231424_at	-3.01429	0.0635643	-7.25107	6.6372e-08	7.22254e-07	7.8803	SLC5A12
229613_at	-3.01241	-0.409143	-7.19969	7.57538e-08	8.06513e-07	7.74722	RP11-401P9.4
209696_at	-3.00992	-0.130182	-11.3345	5.35169e-12	2.34681e-10	17.3787	FBP1
235548_at	-3.00883	-0.457971	-9.72708	1.69169e-10	4.25971e-09	13.9003	APCDD1L
240661_at	-3.00847	-0.574614	-7.45957	3.89396e-08	4.5903e-07	8.41719	LOC100506459
229296_at	-3.00731	-0.446393	-6.67989	2.9354e-07	2.6009e-06	6.38505	LOC100506119
243708_at	-3.0072	0.549507	-11.9842	1.4481e-12	8.10299e-11	18.6928	TMEM132E
203435_s_at	-3.00565	0.213839	-10.2196	5.67266e-11	1.67131e-09	15.0016	MME
232494_at	-3.00484	-1.06832	-6.51558	4.53166e-07	3.77435e-06	5.94889	CYP8B1
214811_at	-3.00449	0.228229	-6.0158	1.72458e-06	1.21492e-05	4.60859	RIMBP2
219915_s_at	-3.00016	0.266032	-12.187	9.72442e-13	5.90437e-11	19.0927	SLC16A10
228086_at	-2.99011	-0.836243	-6.04366	1.59987e-06	1.13777e-05	4.68377	STK33
223699_at	-2.98769	-0.604857	-6.70553	2.74375e-07	2.44812e-06	6.45289	CNDP1
227019_at	-2.97154	-0.446929	-8.05518	8.74499e-09	1.26671e-07	9.92204	C1orf226
1564679_at	-2.96783	-0.275914	-7.22993	7.00791e-08	7.5276e-07	7.82559	ASB15
220727_at	-2.96766	-0.417364	-13.6135	6.69546e-14	6.83916e-12	21.7747	KCNK10
220148_at	-2.96361	-0.969886	-6.14408	1.22124e-06	8.94956e-06	4.95435	ALDH8A1
242789_at	-2.95871	0.125068	-8.24166	5.53021e-09	8.45739e-08	10.384	PDE1A
205364_at	-2.95847	0.145536	-13.5742	7.18784e-14	7.30763e-12	21.7038	ACOX2
206230_at	-2.94939	-0.286811	-10.6082	2.44818e-11	8.18138e-10	15.8482	LHX1
207367_at	-2.949	-0.291914	-8.52903	2.7537e-09	4.7214e-08	11.0871	ATP12A
238160_at	-2.94803	-0.499457	-10.7754	1.71556e-11	6.11028e-10	16.2063	ACOT12
244344_at	-2.94129	-0.263868	-7.86161	1.4139e-08	1.92204e-07	9.43779	WNK4
214382_at	-2.93899	-0.345468	-4.63958	7.36052e-05	0.000330346	0.870436	UNC93A
205155_s_at	-2.93071	-0.386132	-9.68272	1.86951e-10	4.62149e-09	13.7995	SPTBN2
1557146_a_at	-2.92745	0.571289	-6.53569	4.29647e-07	3.6076e-06	6.0024	SSTR5-AS1
206381_at	-2.91744	-0.182879	-9.4477	3.18812e-10	7.24436e-09	13.2613	SCN2A
215126_at	-2.9162	0.370121	-7.70439	2.09615e-08	2.6987e-07	9.04104	LINC01314
207076_s_at	-2.91402	0.155025	-11.7024	2.53722e-12	1.28976e-10	18.1292	ASS1
220133_at	-2.91273	-0.387879	-7.2213	7.16533e-08	7.6587e-07	7.80323	ODAM
1557778_at	-2.91261	-0.870789	-5.71843	3.8561e-06	2.47492e-05	3.80347	LOC101927967
244119_at	-2.90899	-0.111807	-6.11797	1.30996e-06	9.51389e-06	4.88407	LINC00551
214999_s_at	-2.90844	0.339543	-9.80997	1.40446e-10	3.60778e-09	14.0879	RAB11FIP3
206797_at	-2.90672	-0.117446	-4.57248	8.84196e-05	0.000386657	0.689281	NAT2
205682_x_at	-2.89946	-0.512521	-8.44434	3.37807e-09	5.60553e-08	10.881	APOM
1565602_at	-2.89761	-0.257757	-5.71056	3.93946e-06	2.52118e-05	3.78209	PCDH9
243776_at	-2.89486	-0.472468	-7.43443	4.15144e-08	4.84111e-07	8.35272	RP11-63A11.1
228929_at	-2.8927	0.267179	-10.7105	1.96843e-11	6.77023e-10	16.0678	DNASE1
233030_at	-2.88909	0.402339	-10.8886	1.351e-11	5.03757e-10	16.4468	PNPLA3
229313_at	-2.88325	-0.734246	-7.0428	1.13649e-07	1.14203e-06	7.33907	ANO5
1553319_at	-2.87594	-0.386479	-5.79832	3.10463e-06	2.03421e-05	4.02019	OXGR1
227226_at	-2.8702	-0.383271	-8.02216	9.48871e-09	1.35988e-07	9.83976	MRAP2
209603_at	-2.86757	-0.295193	-7.11472	9.43299e-08	9.75605e-07	7.52653	GATA3
203287_at	-2.86656	-0.562421	-9.99383	9.32499e-11	2.55611e-09	14.5007	LAD1
236031_x_at	-2.8609	0.124014	-9.13239	6.5989e-10	1.34304e-08	12.5278	FREM1
244289_at	-2.86089	-0.709521	-7.99984	1.00275e-08	1.42484e-07	9.78409	ZNF300P1
211473_s_at	-2.85691	0.0440071	-5.78979	3.17726e-06	2.0749e-05	3.99707	COL4A6
211427_s_at	-2.8499	0.281314	-3.50208	0.00156158	0.00467589	-2.11673	KCNJ13
205757_at	-2.84721	0.422261	-11.4895	3.90026e-12	1.82026e-10	17.6969	ENTPD5
205691_at	-2.84589	-0.487307	-6.90019	1.64721e-07	1.56855e-06	6.96579	SYNGR3
228684_at	-2.83706	0.250461	-7.60445	2.69669e-08	3.33125e-07	8.78724	ZNF503
207729_at	-2.83461	-0.667011	-6.52381	4.43385e-07	3.70714e-06	5.9708	CDH9
205331_s_at	-2.83019	0.384021	-10.2539	5.26315e-11	1.56574e-09	15.0771	REEP2
221221_s_at	-2.82946	0.522339	-10.508	3.03536e-11	9.8751e-10	15.6316	KLHL3
235867_at	-2.82899	-0.044275	-13.9314	3.79377e-14	4.27886e-12	22.3427	GSTM3
219655_at	-2.82779	0.0206286	-8.77631	1.52445e-09	2.80713e-08	11.6834	SUGCT
226018_at	-2.82486	-0.0950929	-11.6599	2.76385e-12	1.38544e-10	18.0432	MTURN
218332_at	-2.81676	-0.652896	-6.30099	8.02214e-07	6.2534e-06	5.37572	BEX1
1563265_at	-2.81492	-0.633039	-5.07291	2.24683e-05	0.000116985	2.04659	HNF4A-AS1
1555310_a_at	-2.81384	-0.0494464	-13.2829	1.22163e-13	1.11153e-11	21.1729	PAK6
214204_at	-2.80328	-0.256204	-16.3031	7.31856e-16	1.84283e-13	26.2724	PACRG
229485_x_at	-2.80244	-0.971936	-6.50373	4.67627e-07	3.88136e-06	5.91735	SHISA3
1566658_at	-2.79598	0.162618	-6.96832	1.37918e-07	1.34714e-06	7.14439	LOC100507654
210523_at	-2.78864	-0.229029	-6.69522	2.81923e-07	2.50721e-06	6.42562	BMPR1B
227727_at	-2.78101	-0.267121	-9.18993	5.773e-10	1.19975e-08	12.6626	MRGPRF
230971_x_at	-2.78081	-0.374061	-7.00439	1.25568e-07	1.24164e-06	7.23875	GLTPD2
1553912_at	-2.77891	0.1825	-5.71052	3.93982e-06	2.52118e-05	3.782	LINC00955
204447_at	-2.77424	-0.450679	-12.1513	1.04261e-12	6.2542e-11	19.0228	LZTS3
1554308_s_at	-2.77265	-0.202925	-5.58512	5.54117e-06	3.40989e-05	3.44127	GABRA2
228796_at	-2.75467	-0.248764	-9.01221	8.73768e-10	1.69699e-08	12.2446	CPNE4
233882_s_at	-2.75089	-0.0327964	-7.84143	1.48691e-08	2.00341e-07	9.38706	SEMA6D
217562_at	-2.75043	-0.321471	-6.30119	8.01775e-07	6.25223e-06	5.37627	BRINP3
210085_s_at	-2.74946	-0.158846	-8.44573	3.36671e-09	5.59117e-08	10.8844	ANXA9
236302_at	-2.74858	0.140725	-10.5199	2.95824e-11	9.67683e-10	15.6575	PPM1E
204712_at	-2.74856	-0.147196	-6.58559	3.76494e-07	3.20984e-06	6.13503	WIF1
210051_at	-2.74756	-0.217621	-9.58016	2.35775e-10	5.64791e-09	13.5656	RAPGEF3
231334_at	-2.74707	-0.315121	-12.0335	1.31372e-12	7.50625e-11	18.7906	LOC101929480
218952_at	-2.74686	-0.612136	-6.61151	3.51568e-07	3.03073e-06	6.20383	PCSK1N
1558577_at	-2.74027	-0.441414	-7.21553	7.27254e-08	7.75797e-07	7.78829	LOC148709
207015_s_at	-2.73986	-0.283057	-7.94133	1.15939e-08	1.61353e-07	9.6378	ALDH1A2
225809_at	-2.73875	0.0790321	-6.92784	1.53257e-07	1.47501e-06	7.03834	PARM1
228978_at	-2.73813	-0.495993	-7.27456	6.24853e-08	6.86514e-07	7.94104	RP11-332H18.4
231981_at	-2.73766	0.047575	-12.5606	4.72524e-13	3.34395e-11	19.8171	PRLR
221701_s_at	-2.72806	0.483739	-11.3449	5.23879e-12	2.31051e-10	17.4002	STRA6
239572_at	-2.72781	0.379171	-5.90267	2.34054e-06	1.58835e-05	4.30284	GJA3
221232_s_at	-2.72371	-0.297243	-4.49144	0.000110311	0.000466925	0.470996	ANKRD2
237450_at	-2.72153	-0.63065	-7.81375	1.59343e-08	2.13129e-07	9.31733	LOC389332
240380_at	-2.71513	0.219364	-9.44194	3.23038e-10	7.31736e-09	13.2481	LOC728040
204745_x_at	-2.7149	-0.72345	-7.27872	6.1821e-08	6.80597e-07	7.9518	MT1G
214180_at	-2.70939	-0.0929464	-17.0208	2.42734e-16	7.84539e-14	27.3644	MAN1C1
232318_s_at	-2.70907	-0.32795	-4.63447	7.4642e-05	0.000334376	0.856611	LINC00284
230222_at	-2.70646	-0.0276071	-7.4368	4.12644e-08	4.81714e-07	8.3588	RP11-456H18.2
1564017_at	-2.70604	0.519193	-4.88999	3.70861e-05	0.000181474	1.54909	COL18A1-AS1
211538_s_at	-2.70486	0.105707	-7.03497	1.1598e-07	1.1606e-06	7.31865	HSPA2
242947_at	-2.7043	0.322293	-9.2896	4.584e-10	9.86744e-09	12.8952	RP4-680D5.8
219268_at	-2.70075	0.0551679	-13.192	1.4441e-13	1.26097e-11	21.0054	ETNK2
239814_at	-2.6988	-0.530264	-5.70438	4.00616e-06	2.55533e-05	3.76531	LOC100506860
231232_at	-2.69722	-0.597611	-6.97686	1.34885e-07	1.32049e-06	7.16676	LOC100506125
240284_x_at	-2.69289	-0.396096	-7.17469	8.07959e-08	8.51818e-07	7.68237	U47924.27
202108_at	-2.69234	0.226143	-11.16	7.66735e-12	3.15659e-10	17.017	PEPD
238605_at	-2.69197	-0.358457	-4.93978	3.23573e-05	0.000161154	1.6844	NOL4
207789_s_at	-2.68825	0.598725	-9.10352	7.05807e-10	1.41652e-08	12.4599	DPP6
237484_at	-2.68813	-0.0182286	-8.22266	5.79332e-09	8.78262e-08	10.3371	SMCO3
216953_s_at	-2.68624	-1.11674	-3.88944	0.000561662	0.00190998	-1.12527	WT1
207094_at	-2.6834	0.13835	-6.3707	6.66054e-07	5.30857e-06	5.56233	CXCR1
219722_s_at	-2.68259	0.454879	-14.0976	2.82996e-14	3.3518e-12	22.6355	GDPD3
206065_s_at	-2.68068	0.112675	-8.28521	4.97213e-09	7.74615e-08	10.4913	DPYS
237334_at	-2.6781	0.395193	-8.49587	2.98274e-09	5.05408e-08	11.0065	SFXN2
205083_at	-2.67664	-0.726525	-6.04576	1.59085e-06	1.13173e-05	4.68943	AOX1
224505_s_at	-2.67616	0.160407	-10.2553	5.24784e-11	1.56532e-09	15.08	PLCD4
214490_at	-2.6758	-0.671471	-6.15406	1.18894e-06	8.73651e-06	4.98122	ARSF
243669_s_at	-2.67326	-0.411286	-4.50343	0.000106763	0.00045386	0.503235	PRAP1
1555500_s_at	-2.67304	0.456829	-12.5193	5.11404e-13	3.53816e-11	19.7378	SLC2A4RG
233482_at	-2.6663	0.109936	-7.44812	4.00917e-08	4.70052e-07	8.38783	C15orf59
213629_x_at	-2.66412	-0.747196	-7.534	3.22312e-08	3.91017e-07	8.60762	MT1F
218976_at	-2.64843	-0.179786	-8.22446	5.76783e-09	8.75368e-08	10.3416	DNAJC12
220149_at	-2.64434	0.455186	-7.63957	2.46783e-08	3.09982e-07	8.87658	C2orf54
1561899_at	-2.63758	0.682939	-6.11923	1.30555e-06	9.49673e-06	4.88745	CLECL1
206149_at	-2.63656	0.718979	-5.09794	2.09794e-05	0.000110109	2.11474	CHP2
1560526_at	-2.63576	-0.902579	-3.45071	0.0017846	0.00525431	-2.24533	MAGI2-IT1
244565_at	-2.63222	0.144304	-8.20202	6.09365e-09	9.17649e-08	10.2862	HMX2
235617_x_at	-2.63053	0.121307	-7.31166	5.68132e-08	6.32865e-07	8.03684	LOC100507537
226403_at	-2.62716	-0.968982	-5.78415	3.2262e-06	2.10179e-05	3.98178	TMC4
230964_at	-2.62234	-0.767782	-5.83139	2.83853e-06	1.88291e-05	4.10982	FREM2
1561021_at	-2.62223	-0.812771	-4.75447	5.37518e-05	0.000250699	1.18137	RP11-96H17.1
1553364_at	-2.62044	-0.676596	-5.88004	2.48826e-06	1.67913e-05	4.24159	PNPLA1
220738_s_at	-2.61762	-0.313704	-4.49557	0.000109077	0.000462604	0.482095	RPS6KA6
208471_at	-2.61355	-0.00678929	-5.02027	2.59531e-05	0.000132739	1.90334	HPR
215264_at	-2.6089	-0.715729	-9.0657	7.7096e-10	1.52886e-08	12.3709	EMX1
206539_s_at	-2.60306	-0.328429	-7.33625	5.33452e-08	5.99476e-07	8.10025	CYP4F12
210861_s_at	-2.60287	-0.308829	-5.5612	5.91425e-06	3.61686e-05	3.37621	WISP3
211552_s_at	-2.60163	0.145279	-11.1836	7.3016e-12	3.0407e-10	17.0661	ALDH4A1
205257_s_at	-2.60129	-0.111007	-8.47191	3.16031e-09	5.3026e-08	10.9482	AMPH
222784_at	-2.59731	0.230007	-7.47096	3.78273e-08	4.46403e-07	8.44638	SMOC1
237178_at	-2.58954	-0.299779	-7.3008	5.84175e-08	6.47737e-07	8.0088	LOC102723932
227434_at	-2.58766	-0.353064	-5.67083	4.38853e-06	2.77227e-05	3.67422	WBSCR17
226733_at	-2.58762	0.326032	-12.1398	1.06626e-12	6.36085e-11	19.0003	PFKFB2
205311_at	-2.58731	-0.181386	-5.79623	3.12225e-06	2.0439e-05	4.01453	DDC
216600_x_at	-2.58284	0.0986643	-12.3989	6.44537e-13	4.21675e-11	19.5056	ALDOB
230251_at	-2.57987	0.23395	-3.8363	0.000647181	0.00215744	-1.2633	LINC00473
219370_at	-2.57576	-0.242546	-6.48068	4.97118e-07	4.10255e-06	5.85595	RPRM
226030_at	-2.57015	0.125432	-14.8098	8.30007e-15	1.21767e-12	23.8592	ACADSB
231982_at	-2.56329	-0.413054	-7.4376	4.118e-08	4.80989e-07	8.36086	SMIM24
238755_at	-2.56317	-0.686264	-5.50222	6.94569e-06	4.15954e-05	3.21576	RASSF10
238298_at	-2.56155	-0.552982	-4.42358	0.000132727	0.0005482	0.288667	LINC00845
214147_at	-2.55695	-0.0454464	-7.35924	5.02973e-08	5.72654e-07	8.15948	MROH7
240827_at	-2.55629	0.338071	-7.7278	1.97638e-08	2.57203e-07	9.10031	GATA3-AS1
236575_at	-2.55534	-0.212296	-5.14076	1.86577e-05	9.9271e-05	2.23134	ARHGEF26-AS1
214433_s_at	-2.55217	-0.141414	-15.5954	2.2603e-15	4.33157e-13	25.1535	SELENBP1
205343_at	-2.54836	0.0764429	-10.5283	2.90549e-11	9.53221e-10	15.6757	SULT1C2
1555490_s_at	-2.54802	-0.395346	-7.07948	1.03338e-07	1.05456e-06	7.43476	PDZD3
208100_x_at	-2.54775	-0.247504	-8.27892	5.04908e-09	7.83463e-08	10.4758	SEMA6C
1557598_at	-2.52434	-0.07195	-5.99466	1.8257e-06	1.27782e-05	4.55152	LOC101927870
211432_s_at	-2.51355	0.259932	-8.74291	1.65038e-09	3.01595e-08	11.6033	TYRO3
227336_at	-2.51202	-0.0213107	-11.1094	8.51535e-12	3.4085e-10	16.9114	DTX1
225165_at	-2.50726	-0.260464	-5.44949	8.0205e-06	4.71967e-05	3.07222	PPP1R1B
233981_at	-2.50657	0.419793	-5.2725	1.30094e-05	7.23841e-05	2.59018	RCL1
209125_at	-2.50549	-0.466968	-4.85316	4.10226e-05	0.000198159	1.44907	KRT6A
220135_s_at	-2.50345	-0.0558464	-8.07748	8.2768e-09	1.21268e-07	9.9775	SLC7A9
206204_at	-2.49967	-0.950429	-6.55277	4.10649e-07	3.4642e-06	6.04782	GRB14
218487_at	-2.49873	0.394986	-12.5272	5.03731e-13	3.50749e-11	19.753	ALAD
243027_at	-2.49362	-0.356689	-6.61575	3.47647e-07	3.0024e-06	6.2151	IGSF5
229599_at	-2.49073	-0.584729	-6.11793	1.31011e-06	9.51389e-06	4.88396	SMIM22
212686_at	-2.48838	-0.168818	-15.433	2.94487e-15	5.27035e-13	24.8905	PPM1H
239726_at	-2.48509	0.209007	-7.50392	3.4788e-08	4.18286e-07	8.53073	ANK3
209242_at	-2.48248	-0.0120321	-11.756	2.27919e-12	1.1893e-10	18.237	PEG3
1557122_s_at	-2.46696	0.175414	-5.94362	2.09538e-06	1.44095e-05	4.41359	GABRB2
219773_at	-2.46446	0.0560179	-8.00552	9.88748e-09	1.40771e-07	9.79827	NOX4
1552713_a_at	-2.46415	-0.347718	-11.5619	3.36797e-12	1.60293e-10	17.8445	SLC4A1
236840_at	-2.46098	-0.762439	-4.09071	0.000327248	0.00119342	-0.59762	C12orf56
219873_at	-2.45846	0.180671	-12.1243	1.09923e-12	6.50378e-11	18.9697	COLEC11
237635_at	-2.45316	-0.639821	-6.97638	1.35056e-07	1.32157e-06	7.16548	LOC100128164
1556199_a_at	-2.45201	0.270446	-6.25911	8.97249e-07	6.88516e-06	5.26343	RGS9BP
231018_at	-2.45069	-0.545457	-7.35649	5.06525e-08	5.75666e-07	8.15239	PALM3
1554343_a_at	-2.45057	0.0416714	-8.98558	9.30081e-10	1.79349e-08	12.1817	STAP1
230644_at	-2.44825	-0.654132	-5.99835	1.80762e-06	1.2668e-05	4.56149	LRFN5
206371_at	-2.4455	-0.397379	-8.48486	3.06299e-09	5.16581e-08	10.9797	FOLR3
223806_s_at	-2.44199	-0.554079	-5.52658	6.49935e-06	3.92166e-05	3.28205	NAPSA
242660_at	-2.44101	-0.631943	-5.3625	1.01716e-05	5.83021e-05	2.83533	MALRD1
232428_at	-2.43886	0.00391429	-7.15178	8.57167e-08	8.98448e-07	7.62288	MOGAT2
236131_at	-2.43836	-0.4013	-6.0734	1.47676e-06	1.05856e-05	4.76398	RP11-2E11.9
206527_at	-2.43149	0.0170714	-16.0554	1.08094e-15	2.58257e-13	25.8858	ABAT
229229_at	-2.43072	-0.387546	-6.34693	7.09628e-07	5.60839e-06	5.49875	AGXT2
223074_s_at	-2.42809	-0.188007	-5.34898	1.05544e-05	6.01621e-05	2.79851	AIF1L
201562_s_at	-2.42725	0.193996	-13.1757	1.48804e-13	1.28786e-11	20.9754	SORD
213486_at	-2.42651	0.196893	-11.8663	1.82892e-12	9.85204e-11	18.4582	COPG2IT1
1562860_at	-2.42402	0.0725893	-4.66303	6.90343e-05	0.000312552	0.933812	LOC101928271
231880_at	-2.42154	0.622525	-5.69486	4.11112e-06	2.61611e-05	3.73947	STRIP2
206768_at	-2.42099	0.115882	-5.66764	4.4268e-06	2.79319e-05	3.66554	RPL3L
1562718_at	-2.41764	-0.584471	-5.74061	3.63073e-06	2.34487e-05	3.86367	AP000253.1
1552281_at	-2.41764	-0.376357	-5.8109	3.00053e-06	1.97377e-05	4.0543	SLC39A5
238215_at	-2.415	-0.276529	-3.23779	0.00308398	0.00840257	-2.76989	SLC6A18
239665_at	-2.41399	-0.270125	-5.34724	1.06045e-05	6.04e-05	2.79379	LOC441179
207415_at	-2.41159	0.770264	-9.41334	3.44894e-10	7.73156e-09	13.182	PLA2R1
1553822_at	-2.41131	0.233604	-5.19574	1.60503e-05	8.7022e-05	2.38109	RTP1
219945_at	-2.40934	-0.734639	-7.43201	4.17709e-08	4.8684e-07	8.34651	DDX25
218275_at	-2.40922	0.205918	-8.92018	1.08469e-09	2.06044e-08	12.0266	SLC25A10
1555880_at	-2.40743	0.450664	-5.8189	2.93625e-06	1.94032e-05	4.07597	ERVFRD-1
205617_at	-2.40593	-0.178343	-11.5198	3.66789e-12	1.73424e-10	17.7587	PRRG2
227365_at	-2.40547	0.383029	-5.9901	1.84831e-06	1.29113e-05	4.5392	ATCAY
225911_at	-2.40425	-0.538989	-6.14057	1.2328e-06	9.0312e-06	4.94491	NPNT
235663_at	-2.40231	-0.224546	-7.853	1.44459e-08	1.95517e-07	9.41615	RP11-465B22.8
204588_s_at	-2.39763	-0.113221	-6.86084	1.82559e-07	1.71734e-06	6.86241	SLC7A7
65517_at	-2.39351	-0.267693	-12.7977	3.01269e-13	2.29718e-11	20.2685	AP1M2
232720_at	-2.39152	-0.145232	-13.8412	4.45319e-14	4.89021e-12	22.1825	LINGO2
243803_at	-2.38978	0.694589	-5.02167	2.58541e-05	0.00013235	1.90714	C11orf97
206461_x_at	-2.38294	-0.547179	-7.99405	1.01725e-08	1.4426e-07	9.76963	MT1H
1553613_s_at	-2.38036	0.107396	-9.31636	4.30972e-10	9.34204e-09	12.9574	FOXC1
229480_at	-2.38004	0.265329	-8.66774	1.97438e-09	3.51316e-08	11.4225	MAGI2-AS3
242522_at	-2.37613	0.352421	-3.73882	0.000838413	0.00271104	-1.51496	TCF24
1553249_at	-2.37504	-0.303239	-4.55496	9.27548e-05	0.000402775	0.642025	SMC1B
224006_at	-2.37479	0.323914	-6.62927	3.35458e-07	2.91623e-06	6.25095	LOC100507377
226884_at	-2.37416	-0.680936	-5.47496	7.48195e-06	4.43652e-05	3.14156	LRRN1
226766_at	-2.37398	0.0203893	-7.05599	1.09825e-07	1.10978e-06	7.37351	ROBO2
204758_s_at	-2.37104	-0.0682071	-6.38979	6.33019e-07	5.09025e-06	5.61338	C2CD2L
208121_s_at	-2.36982	0.377861	-7.00237	1.26229e-07	1.24559e-06	7.23347	PTPRO
238266_at	-2.36956	-0.440121	-6.12632	1.28092e-06	9.34263e-06	4.90654	RP11-433A10.3
205489_at	-2.36923	-0.516279	-10.3605	4.17379e-11	1.28671e-09	15.3108	CRYM
242345_at	-2.36524	-0.309664	-4.79718	4.78206e-05	0.000226549	1.29714	COL28A1
205372_at	-2.36209	-0.247939	-10.2473	5.33941e-11	1.5839e-09	15.0626	PLAG1
219368_at	-2.36154	-0.929346	-4.2822	0.000194944	0.000763108	-0.0895443	NAP1L2
219916_s_at	-2.36126	-0.0742107	-5.66532	4.45477e-06	2.80757e-05	3.65925	RNF39
227865_at	-2.36123	0.0547071	-10.6027	2.47719e-11	8.26557e-10	15.8363	IDNK
233047_at	-2.35921	-0.405714	-6.45789	5.28133e-07	4.32227e-06	5.79519	FRMD7
212510_at	-2.35466	-0.0701143	-21.9021	3.28523e-19	4.18481e-16	33.8183	GPD1L
206698_at	-2.35186	-0.747761	-4.86115	4.01346e-05	0.00019452	1.47077	XK
232185_at	-2.35179	-0.272968	-6.55884	4.04095e-07	3.42224e-06	6.06398	MROH8
228973_at	-2.35074	-0.0358571	-7.39973	4.53549e-08	5.23819e-07	8.26362	DLG2
239929_at	-2.34959	0.578714	-5.96927	1.95519e-06	1.3553e-05	4.48291	PM20D1
217700_at	-2.34853	0.396507	-6.06064	1.52838e-06	1.09231e-05	4.72956	CNPY4
237869_at	-2.347	-0.0380571	-7.35294	5.11141e-08	5.80124e-07	8.14326	GGACT
220752_at	-2.34404	-0.52005	-5.85834	2.63874e-06	1.76855e-05	4.18284	LOC51145
37996_s_at	-2.33869	0.127929	-13.7549	5.19453e-14	5.51409e-12	22.0286	DMPK
215527_at	-2.33782	-0.526032	-4.83194	4.34784e-05	0.000208625	1.39145	KHDRBS2
226834_at	-2.33453	-0.438686	-3.96997	0.000452758	0.00158239	-0.915018	CLMP
240318_at	-2.33439	-0.460411	-6.60795	3.54887e-07	3.05602e-06	6.19439	AFMID
211890_x_at	-2.33371	-0.323082	-8.34069	4.34356e-09	6.96224e-08	10.6275	CAPN3
205972_at	-2.33259	-0.486246	-6.51237	4.57032e-07	3.80363e-06	5.94036	SLC38A3
240745_at	-2.33235	0.533939	-5.30361	1.19483e-05	6.70831e-05	2.67493	LOC101927760
209975_at	-2.32859	0.280896	-5.68823	4.18586e-06	2.65821e-05	3.72146	CYP2E1
205736_at	-2.32783	0.46365	-5.03797	2.47247e-05	0.000127177	1.95151	PGAM2
212906_at	-2.3275	0.168843	-10.8234	1.5499e-11	5.66943e-10	16.3085	GRAMD1B
203088_at	-2.32132	-0.539461	-9.25627	4.95078e-10	1.05521e-08	12.8175	FBLN5
229901_at	-2.31513	0.130921	-5.98858	1.85592e-06	1.29603e-05	4.53508	ZNF488
205750_at	-2.31211	0.0636929	-11.4675	4.07905e-12	1.88743e-10	17.6518	BPHL
237687_at	-2.31124	-0.222621	-5.06549	2.29297e-05	0.000119046	2.02639	LOC283737
1564940_at	-2.31094	-0.7577	-5.15138	1.81228e-05	9.6756e-05	2.26028	RP11-480D4.6
1563260_at	-2.30985	-0.255818	-5.84198	2.75828e-06	1.83899e-05	4.13851	LINC00587
244627_at	-2.30754	0.0572893	-11.6921	2.59068e-12	1.30772e-10	18.1083	DAK
207864_at	-2.30275	0.133196	-4.31293	0.000179336	0.000711266	-0.00751819	SCN7A
1553945_at	-2.30233	-0.458293	-5.06538	2.29361e-05	0.000119051	2.02611	GPHB5
221848_at	-2.30191	0.338539	-10.0049	9.09967e-11	2.50386e-09	14.5253	ZGPAT
231463_at	-2.29724	0.376786	-6.62022	3.43568e-07	2.9748e-06	6.22695	CNTD1
232430_at	-2.29609	-0.112046	-5.09475	2.11635e-05	0.000110968	2.10605	LOC148696
231867_at	-2.2944	-0.715879	-3.92019	0.000517338	0.00177966	-1.04513	TENM2
220654_at	-2.29331	-0.232696	-6.46793	5.14245e-07	4.22457e-06	5.82194	PPY2
229155_at	-2.29151	-0.452579	-6.8819	1.7278e-07	1.63529e-06	6.91777	GSTO2
221716_s_at	-2.29145	-0.0563179	-8.36154	4.12895e-09	6.68426e-08	10.6786	ACSBG2
1554763_at	-2.29085	0.00538929	-6.03382	1.64283e-06	1.16511e-05	4.65722	UBE2DNL
1552510_at	-2.29024	0.354318	-9.00868	8.81028e-10	1.70803e-08	12.2363	SLC34A3
1552757_s_at	-2.28954	-0.0774214	-5.83347	2.8226e-06	1.8738e-05	4.11545	C9orf66
203859_s_at	-2.28929	-0.168161	-9.87135	1.22439e-10	3.21384e-09	14.2262	PALM
236519_at	-2.288	-0.593143	-4.46614	0.000118191	0.000495917	0.402968	C9orf135
236658_at	-2.28674	0.0979429	-7.03397	1.16282e-07	1.16309e-06	7.31604	RPS6KA2-AS1
204363_at	-2.2862	-0.428693	-5.61134	5.1594e-06	3.19676e-05	3.51256	F3
213182_x_at	-2.28296	0.435371	-8.58034	2.43407e-09	4.24395e-08	11.2115	CDKN1C
1564561_at	-2.27564	0.0414857	-4.86605	3.95996e-05	0.000192271	1.48407	LINC01442
228880_at	-2.27428	-0.119318	-10.6782	2.10879e-11	7.17356e-10	15.9985	NAT8L
237257_at	-2.27389	-0.153832	-8.40516	3.71418e-09	6.10624e-08	10.7854	RAB4B
205043_at	-2.27162	0.187475	-5.74607	3.57735e-06	2.31454e-05	3.87848	CFTR
219744_at	-2.27097	-0.07685	-5.45895	7.81607e-06	4.61316e-05	3.09798	FN3K
237654_at	-2.26987	-0.256936	-5.65468	4.58554e-06	2.87659e-05	3.63034	PPP1R36
210431_at	-2.26964	0.157089	-5.07282	2.24733e-05	0.000116985	2.04637	ALPPL2
201397_at	-2.26817	-0.418971	-7.47505	3.74358e-08	4.42507e-07	8.45686	PHGDH
236058_at	-2.26686	-0.666496	-4.20128	0.00024275	0.000923208	-0.304891	KDF1
231609_at	-2.25879	-0.440411	-5.85387	2.67087e-06	1.78748e-05	4.17073	C10orf82
218523_at	-2.25838	-0.0372536	-11.0108	1.04559e-11	4.05049e-10	16.7048	LHPP
203397_s_at	-2.25808	-0.0464893	-8.78013	1.51068e-09	2.78414e-08	11.6925	GALNT3
244771_at	-2.25794	-0.235529	-6.40072	6.14858e-07	4.95709e-06	5.64259	KBTBD12
206876_at	-2.25545	-0.228825	-7.10369	9.70615e-08	1.00232e-06	7.49781	SIM1
236085_at	-2.25436	-0.120089	-4.49191	0.000110172	0.000466514	0.472242	CAPSL
229358_at	-2.25345	-0.280175	-5.71055	3.9396e-06	2.52118e-05	3.78206	IHH
232929_at	-2.25149	0.107257	-6.03125	1.65423e-06	1.17181e-05	4.6503	ZBTB20
223597_at	-2.24965	0.0193393	-7.05934	1.08875e-07	1.102e-06	7.38225	ITLN1
241859_at	-2.24908	-0.117254	-10.9399	1.213e-11	4.60835e-10	16.5553	PLCL1
232762_at	-2.24861	0.491111	-5.17084	1.71823e-05	9.23739e-05	2.31329	KIAA1217
230595_at	-2.24742	-0.515982	-4.42772	0.000131239	0.00054308	0.299779	PGM5-AS1
219270_at	-2.24521	-0.391775	-3.62683	0.00112667	0.00350496	-1.80141	CHAC1
217546_at	-2.24494	-0.432107	-3.24691	0.00301325	0.00822953	-2.74772	MT1M
204044_at	-2.24183	-0.46445	-7.17097	8.15751e-08	8.58763e-07	7.67272	QPRT
233237_at	-2.24163	0.0103714	-5.57819	5.6467e-06	3.46793e-05	3.42243	CTB-12O2.1
229290_at	-2.24101	-0.533832	-6.41099	5.9828e-07	4.83604e-06	5.67002	DAPL1
240734_at	-2.23926	-0.0182964	-4.53956	9.67369e-05	0.000417465	0.600536	LOC100507221
1556346_at	-2.23879	0.321007	-6.8605	1.8272e-07	1.71811e-06	6.86152	COTL1
244427_at	-2.23699	-0.0129643	-7.32245	5.52641e-08	6.18472e-07	8.06467	KIF23
237226_at	-2.2368	0.141736	-5.8602	2.62553e-06	1.76133e-05	4.18786	RP11-503C24.6
237028_at	-2.23455	-0.380625	-5.98096	1.89446e-06	1.31954e-05	4.5145	ENO1-AS1
1563635_at	-2.23442	-0.141982	-5.29751	1.2149e-05	6.81573e-05	2.65833	ITGA9-AS1
1553826_a_at	-2.23415	-0.0805321	-6.33738	7.27941e-07	5.73846e-06	5.47319	PRR35
201525_at	-2.23255	0.0419179	-5.93334	2.15435e-06	1.47494e-05	4.3858	APOD
229125_at	-2.23133	-0.439	-4.64725	7.20785e-05	0.000324301	0.891153	KANK4
1563708_at	-2.23005	0.435618	-4.78893	4.89124e-05	0.000231035	1.27479	SFXN5
202025_x_at	-2.22979	0.259304	-15.5666	2.36837e-15	4.45974e-13	25.1071	ACAA1
215268_at	-2.22689	-0.209275	-4.12989	0.000294422	0.00108886	-0.4941	KIAA0754
203560_at	-2.22618	-0.369111	-9.51947	2.70651e-10	6.3383e-09	13.4265	GGH
219188_s_at	-2.22399	-0.191121	-11.1539	7.76434e-12	3.17839e-10	17.0043	MACROD1
1559861_at	-2.22317	-0.587936	-4.57972	8.6688e-05	0.000380211	0.70881	LOC101928099
218974_at	-2.22201	0.103521	-10.8533	1.4551e-11	5.35887e-10	16.3721	SOBP
1556097_at	-2.22193	-0.211814	-5.51237	6.7562e-06	4.05953e-05	3.24336	HOMER2
1553254_at	-2.22135	-0.878561	-3.75429	0.000804746	0.00261585	-1.47516	MAGEE2
244833_at	-2.21996	-0.397693	-6.17331	1.1291e-06	8.36494e-06	5.03298	CCDC63
239738_at	-2.21614	-0.119368	-8.2627	5.25299e-09	8.07909e-08	10.4359	DACH2
204740_at	-2.21597	0.0757143	-13.4795	8.53243e-14	8.22615e-12	21.5322	CNKSR1
235771_at	-2.21534	0.0354786	-15.7913	1.64738e-15	3.4302e-13	25.4677	LINC00472
207576_x_at	-2.21499	-0.316236	-4.75679	5.34123e-05	0.000249438	1.18764	OXT
1557292_a_at	-2.21483	0.0254143	-6.39242	6.28609e-07	5.05996e-06	5.62039	MCOLN3
215692_s_at	-2.21378	-0.0353179	-11.403	4.65158e-12	2.10292e-10	17.5197	MPPED2
225272_at	-2.21376	0.185146	-13.8389	4.47131e-14	4.89021e-12	22.1785	SAT2
220502_s_at	-2.21237	-0.65545	-3.29051	0.00269605	0.00750133	-2.64136	SLC13A1
206325_at	-2.21224	-0.452807	-5.93608	2.13845e-06	1.46452e-05	4.39322	SERPINA6
1553722_s_at	-2.20899	0.0437214	-12.2456	8.67499e-13	5.45785e-11	19.2074	RNF152
230776_at	-2.2086	-0.430171	-3.96174	0.000462864	0.00161406	-0.93657	RNF157-AS1
220611_at	-2.20858	0.431546	-6.21408	1.01219e-06	7.62132e-06	5.14256	DAB1
238195_at	-2.20771	0.255357	-4.44188	0.000126272	0.000525445	0.337789	RP11-506E9.3
206119_at	-2.20655	-0.149454	-7.66415	2.31955e-08	2.93379e-07	8.93901	BHMT
219144_at	-2.20593	-0.188114	-8.75794	1.59244e-09	2.92488e-08	11.6394	DUSP26
210074_at	-2.20561	0.286418	-11.5147	3.7058e-12	1.74834e-10	17.7484	CTSV
216660_at	-2.20406	0.438686	-3.7612	0.000790134	0.00257376	-1.45736	MYO7B
206208_at	-2.20383	-0.595529	-4.75556	5.35919e-05	0.000250061	1.18432	CA4
205589_at	-2.20294	-0.745582	-4.59626	8.28579e-05	0.00036508	0.753439	MYL3
230673_at	-2.20252	0.652104	-4.41839	0.000134615	0.000555185	0.27476	PKHD1L1
225212_at	-2.20216	-0.323179	-9.38785	3.65654e-10	8.10108e-09	13.1231	SLC25A25
238253_at	-2.20036	0.199161	-8.93999	1.03528e-09	1.97176e-08	12.0736	WDR72
205317_s_at	-2.19995	0.213746	-13.1542	1.54842e-13	1.3306e-11	20.9355	SLC15A2
237038_at	-2.19836	-0.0968429	-3.66213	0.0010267	0.00323251	-1.71144	CXCL14
204743_at	-2.19828	0.00626786	-9.21349	5.46604e-10	1.14144e-08	12.7177	TAGLN3
207705_s_at	-2.19614	-0.375275	-13.7245	5.4849e-14	5.71036e-12	21.9742	NINL
208191_x_at	-2.19226	-0.310532	-7.18569	7.85363e-08	8.31494e-07	7.71092	PSG4
235977_at	-2.19087	-0.3099	-5.69591	4.09944e-06	2.61021e-05	3.74231	LONRF2
41577_at	-2.18954	0.236061	-10.2253	5.60219e-11	1.6528e-09	15.0142	PPP1R16B
220541_at	-2.18951	-0.724425	-5.85183	2.68565e-06	1.79555e-05	4.16521	MMP26
226487_at	-2.18574	-0.0193786	-14.8394	7.89565e-15	1.1711e-12	23.909	FAM222A
232836_at	-2.18569	0.217464	-5.23231	1.45216e-05	7.97733e-05	2.4807	LINC00687
1558579_at	-2.18385	-0.208396	-4.97159	2.96564e-05	0.000148935	1.7709	FLJ37786
210064_s_at	-2.1829	-0.696757	-4.94516	3.18832e-05	0.000159086	1.69904	UPK1B
236150_at	-2.17952	0.226789	-11.0765	9.11772e-12	3.6162e-10	16.8426	HYKK
204187_at	-2.17695	-0.0857107	-10.4726	3.27524e-11	1.05387e-09	15.555	GMPR
1560091_a_at	-2.16871	-0.551807	-4.50647	0.000105882	0.000450731	0.511415	PHF21B
1552955_at	-2.16769	-0.524971	-5.50047	6.97899e-06	4.17602e-05	3.21099	LINC00208
222102_at	-2.16733	-0.75005	-3.73401	0.000849157	0.00274128	-1.52732	GSTA3
237942_at	-2.16607	-0.4957	-5.80541	3.04555e-06	1.99974e-05	4.03941	SNRK-AS1
208327_at	-2.16523	-0.24575	-5.27299	1.29919e-05	7.23055e-05	2.59152	CYP2A13
209368_at	-2.16494	-0.310875	-7.8477	1.46383e-08	1.97872e-07	9.40282	EPHX2
236768_at	-2.16326	0.403414	-5.83426	2.81655e-06	1.87156e-05	4.1176	LINC01233
224053_s_at	-2.16258	0.220246	-8.49788	2.9683e-09	5.04541e-08	11.0114	SLC4A9
206085_s_at	-2.16051	-0.289718	-7.95283	1.12673e-08	1.57619e-07	9.6666	CTH
1552302_at	-2.15869	0.345532	-7.0656	1.07124e-07	1.08705e-06	7.39856	TMEM106A
1553915_at	-2.15859	-0.561279	-4.30092	0.000185283	0.000730972	-0.0395909	C10orf126
224870_at	-2.15759	-0.072575	-13.0829	1.76704e-13	1.47174e-11	20.8032	DANCR
215943_at	-2.15658	-0.381254	-5.20896	1.54799e-05	8.431e-05	2.4171	KIAA1661
242271_at	-2.15636	-0.240164	-4.98852	2.83123e-05	0.000143048	1.81695	SLC26A9
220429_at	-2.15586	-0.715157	-4.63066	7.54225e-05	0.000337036	0.846331	NDST3
1561988_at	-2.15549	0.680275	-5.41846	8.72966e-06	5.09544e-05	2.98773	LOC286068
1558728_at	-2.15509	0.184925	-6.98536	1.31937e-07	1.29457e-06	7.18898	VPS9D1-AS1
240382_at	-2.15487	-0.684857	-3.94578	0.000483095	0.00167678	-0.978323	LOC101928076
207383_s_at	-2.15316	-0.656189	-4.36764	0.000154556	0.000625027	0.138756	RHBDL1
205666_at	-2.15299	-0.294907	-7.00261	1.26149e-07	1.24559e-06	7.23411	FMO1
240439_at	-2.1441	-0.12775	-3.19403	0.00344619	0.00926114	-2.87586	RP11-420K14.2
1568638_a_at	-2.14352	-0.205996	-4.1652	0.000267633	0.00100391	-0.400602	IDO2
221161_at	-2.14207	-0.646643	-4.19431	0.000247368	0.000938956	-0.323378	ASCL3
230924_at	-2.141	-0.984171	-3.2781	0.00278289	0.00771224	-2.67169	TTLL6
232552_at	-2.14089	0.560425	-6.1962	1.06188e-06	7.93206e-06	5.09451	DAAM1
1565660_at	-2.13721	0.12245	-9.27503	4.74079e-10	1.01746e-08	12.8612	FUT6
239000_at	-2.13707	0.38785	-6.46461	5.18799e-07	4.25875e-06	5.81309	BRD4
232313_at	-2.13526	-0.235736	-5.60628	5.23106e-06	3.236e-05	3.49878	TMEM132C
227296_at	-2.13377	-0.178714	-14.2939	2.00882e-14	2.50006e-12	22.9777	MFSD3
1556221_a_at	-2.13324	-0.129236	-5.87054	2.55304e-06	1.71749e-05	4.21587	RP11-757F18.5
221347_at	-2.13306	-0.476614	-4.95427	3.10977e-05	0.000155417	1.7238	CHRM5
231179_at	-2.13268	-0.290118	-5.14504	1.84403e-05	9.82105e-05	2.243	IP6K3
1560652_at	-2.13206	-0.609325	-6.9569	1.42079e-07	1.38156e-06	7.1145	RP6-24A23.7
208435_s_at	-2.13135	0.524682	-6.69545	2.81753e-07	2.50673e-06	6.42623	AQP6
205471_s_at	-2.13087	-0.238479	-9.06755	7.67633e-10	1.52366e-08	12.3752	DACH1
206191_at	-2.12824	-0.418321	-5.74472	3.59048e-06	2.32164e-05	3.87481	ENTPD3
229012_at	-2.1273	-0.571293	-4.90413	3.56766e-05	0.000175626	1.58752	C9orf24
220910_at	-2.12557	0.144414	-6.65908	3.10088e-07	2.72744e-06	6.32995	FRAS1
232276_at	-2.12461	-0.0127857	-6.82859	1.98635e-07	1.85088e-06	6.77756	HS6ST3
205978_at	-2.12369	-0.190471	-8.49075	3.01979e-09	5.11286e-08	10.994	KL
219121_s_at	-2.12252	-0.578446	-5.5324	6.39705e-06	3.87166e-05	3.29788	ESRP1
238463_at	-2.12251	-0.0399679	-5.46914	7.60178e-06	4.49772e-05	3.12571	LOC100506834
209993_at	-2.12239	-0.459929	-7.67084	2.28077e-08	2.89678e-07	8.95599	ABCB1
205848_at	-2.11871	-0.613293	-5.20207	1.57744e-05	8.572e-05	2.39834	GAS2
221948_s_at	-2.11698	0.00590357	-5.87893	2.49573e-06	1.68312e-05	4.23859	KLHL22
231073_at	-2.11696	-0.344004	-6.11692	1.31366e-06	9.53647e-06	4.88124	C1orf168
227908_at	-2.11594	0.120404	-16.8413	3.18716e-16	9.72084e-14	27.0952	TBC1D24
234219_at	-2.11476	-0.102018	-5.33138	1.10745e-05	6.27797e-05	2.75058	LOC101928820
206556_at	-2.11463	-0.184886	-6.13689	1.24506e-06	9.10565e-06	4.93499	CLUL1
234143_at	-2.11404	-0.340529	-5.83831	2.78585e-06	1.85452e-05	4.12856	LOC101927675
206294_at	-2.11201	-0.421675	-4.46162	0.000119659	0.000501201	0.390804	HSD3B2
223623_at	-2.11146	-0.226046	-6.0585	1.5372e-06	1.09753e-05	4.7238	C2orf40
1552995_at	-2.11109	-0.0360143	-4.19379	0.000247718	0.00094012	-0.324766	IL27
207344_at	-2.10906	0.271071	-6.05588	1.54807e-06	1.10456e-05	4.71674	AKAP3
211549_s_at	-2.10839	-0.347364	-7.00826	1.24311e-07	1.23258e-06	7.24887	HPGD
211778_s_at	-2.10787	0.0919857	-11.993	1.4231e-12	8.0045e-11	18.7103	OVOL2
213108_at	-2.10416	0.267479	-4.72214	5.87253e-05	0.000270516	1.09378	CAMK2A
206617_s_at	-2.10171	0.126143	-7.49672	3.54298e-08	4.24355e-07	8.51232	RENBP
205999_x_at	-2.09934	0.276418	-5.85859	2.63698e-06	1.76792e-05	4.1835	CYP3A4
228621_at	-2.09932	-0.346732	-4.99117	2.81073e-05	0.000142278	1.82416	HFE2
1567255_at	-2.09863	0.669829	-5.87786	2.50297e-06	1.68748e-05	4.23569	OR10D1P
241594_at	-2.09721	-0.576779	-4.36733	0.000154686	0.000625298	0.137927	LOC101927133
1560762_at	-2.09639	0.282407	-4.80096	4.73271e-05	0.000224506	1.30742	LINC00996
231436_at	-2.09617	-0.264879	-5.68531	4.21924e-06	2.67705e-05	3.71352	LOC101928134
207149_at	-2.09369	-0.320354	-4.22259	0.000229135	0.00087683	-0.248249	CDH12
217874_at	-2.09272	0.0578536	-14.0479	3.0888e-14	3.59612e-12	22.5481	SUCLG1
241418_at	-2.09041	-0.114018	-8.45273	3.31018e-09	5.51824e-08	10.9015	LOC344887
1552504_a_at	-2.08979	-0.173757	-4.76375	5.24044e-05	0.000245419	1.2065	BRSK1
206239_s_at	-2.08966	-0.282761	-3.09667	0.00440385	0.0114663	-3.10918	SPINK1
1568926_x_at	-2.08868	0.676396	-5.35526	1.03748e-05	5.92786e-05	2.81562	MYLK3
228836_at	-2.08844	-0.221675	-7.28829	6.03213e-08	6.66458e-07	7.97652	SLC25A35
213587_s_at	-2.08824	0.196621	-13.0749	1.79336e-13	1.48226e-11	20.7884	ATP6V0E2
219671_at	-2.08629	0.148593	-10.0709	7.86417e-11	2.19636e-09	14.6724	HPCAL4
210619_s_at	-2.0859	-0.561929	-11.6168	3.01424e-12	1.47677e-10	17.956	HYAL1
220733_at	-2.08456	0.307475	-4.53911	9.68569e-05	0.000417816	0.599312	SLC26A1
1560380_at	-2.08313	0.554343	-3.96478	0.000459113	0.00160279	-0.928626	LOC497256
1557443_s_at	-2.08219	-0.322164	-3.71976	0.000881791	0.00282975	-1.56392	LOC100505811
206741_at	-2.08009	0.0266179	-4.98994	2.82019e-05	0.000142657	1.82083	SSUH2
1553202_at	-2.07965	-0.330804	-4.22358	0.000228524	0.000875254	-0.245627	STOX1
206130_s_at	-2.07827	-0.300379	-4.27576	0.000198378	0.000774309	-0.1067	ASGR2
231693_at	-2.07726	0.0154321	-6.24482	9.32215e-07	7.10564e-06	5.22509	FABP1
220100_at	-2.07613	-0.540693	-3.87661	0.000581232	0.0019642	-1.15865	SLC22A11
1560522_at	-2.0758	-0.187479	-4.62811	7.59515e-05	0.00033891	0.839423	DLGAP1-AS3
224839_s_at	-2.0756	-0.0825786	-7.32913	5.43265e-08	6.09554e-07	8.08189	GPT2
230802_at	-2.07549	-0.157289	-9.13078	6.6237e-10	1.34682e-08	12.524	ARHGAP24
238898_at	-2.0746	-0.459964	-4.45207	0.000122813	0.00051322	0.365162	LOC101060264
207952_at	-2.07382	-0.335446	-4.76027	5.29058e-05	0.000247393	1.19707	IL5
231325_at	-2.07126	-0.316329	-4.89294	3.67876e-05	0.000180431	1.55711	UNC5D
220376_at	-2.06804	-0.535257	-4.97861	2.90914e-05	0.000146629	1.79	LRRC19
228888_at	-2.06748	-0.063925	-9.02255	8.52837e-10	1.66785e-08	12.2691	STAC2
204437_s_at	-2.06686	-0.587375	-5.2051	1.56441e-05	8.507e-05	2.4066	FOLR1
211456_x_at	-2.06648	-0.547518	-7.16128	8.3639e-08	8.78372e-07	7.64757	MT1HL1
1553605_a_at	-2.06611	0.00567857	-2.84009	0.0082918	0.019695	-3.70642	ABCA13
206505_at	-2.06399	-0.624771	-3.56453	0.00132664	0.00405597	-1.95938	UGT2B4
1561849_at	-2.06389	-0.0135786	-4.73718	5.63573e-05	0.000260829	1.13451	PKD1L2
206153_at	-2.0616	-1.03399	-2.74498	0.0104267	0.0240176	-3.92066	CYP4F11
237056_at	-2.06092	-0.545425	-3.75723	0.000798514	0.00259832	-1.46761	INSC
216481_at	-2.05956	-0.253536	-6.53824	4.2675e-07	3.58813e-06	6.0092	GRIP2
239470_at	-2.05942	-0.103411	-4.71455	5.99588e-05	0.00027532	1.07322	C15orf56
215258_at	-2.05783	0.190743	-5.43995	8.2321e-06	4.82844e-05	3.04625	CADM4
234060_at	-2.05783	0.276729	-4.44315	0.000125835	0.000524232	0.341204	SARM1
231542_at	-2.05584	0.0521607	-6.06926	1.49332e-06	1.06902e-05	4.75281	SPAG5-AS1
216103_at	-2.05468	0.253039	-7.70477	2.09415e-08	2.6982e-07	9.04199	ACOT11
237154_at	-2.05449	-0.225479	-6.78377	2.23391e-07	2.04547e-06	6.6595	LOC101930114
218024_at	-2.05399	0.167961	-11.4144	4.54468e-12	2.06321e-10	17.5431	MPC1
1553292_s_at	-2.05368	0.430761	-7.06697	1.06744e-07	1.08421e-06	7.40213	SGK494
1555834_at	-2.05362	-0.493746	-5.68788	4.18988e-06	2.65998e-05	3.7205	UCHL1
201695_s_at	-2.05317	-0.0301143	-16.2104	8.4632e-16	2.10656e-13	26.1284	PNP
224110_at	-2.05281	-0.569943	-3.64115	0.00108501	0.00339339	-1.76493	PRO1804
234740_at	-2.05184	0.497975	-4.77235	5.11846e-05	0.000240487	1.22982	CDC14B
208108_s_at	-2.05142	0.389061	-5.12074	1.97094e-05	0.000104201	2.17682	AVPR2
1556095_at	-2.05031	-0.192511	-5.65379	4.59668e-06	2.88191e-05	3.62792	UNC13C
243732_at	-2.04971	-0.399175	-5.40709	9.00498e-06	5.23357e-05	2.95677	RP11-466A19.8
203145_at	-2.04967	-0.296379	-7.83204	1.52219e-08	2.04612e-07	9.36342	SPAG5
221084_at	-2.04703	-0.390079	-5.29025	1.23929e-05	6.93636e-05	2.63854	HTR3B
244741_s_at	-2.04702	-0.598682	-6.2071	1.03131e-06	7.74109e-06	5.1238	ZNF667-AS1
235979_at	-2.04682	-0.211082	-5.31318	1.16395e-05	6.5622e-05	2.701	C7
205918_at	-2.04662	0.439454	-5.10653	2.04911e-05	0.000107886	2.13815	SLC4A3
205164_at	-2.04606	-0.0874429	-4.70339	6.18174e-05	0.000282954	1.04301	GCAT
215349_at	-2.04154	-0.196436	-4.06111	0.000354409	0.00127955	-0.675652	BTBD18
220276_at	-2.04025	-0.466746	-3.13073	0.00404307	0.0106538	-3.02796	RERGL
241901_at	-2.03946	0.146986	-4.33781	0.000167616	0.000671613	0.0589405	LOC101929988
1567060_at	-2.03686	0.460764	-5.46858	7.6134e-06	4.50337e-05	3.12418	OR8G1
214623_at	-2.03682	-0.205611	-6.56674	3.95741e-07	3.35806e-06	6.08495	FBXW4P1
233610_at	-2.0364	0.101057	-4.65446	7.06717e-05	0.000318899	0.910637	LOC645355
218756_s_at	-2.03596	-0.266843	-13.901	4.00381e-14	4.49236e-12	22.2888	DHRS11
244649_at	-2.03511	0.239636	-4.74323	5.54313e-05	0.000257037	1.15091	LOC646484
219995_s_at	-2.034	-0.359964	-3.5492	0.00138091	0.00419937	-1.99811	ZNF750
1563340_at	-2.03359	0.157686	-5.9081	2.30646e-06	1.56769e-05	4.31751	CTD-3193O13.1
220116_at	-2.03349	0.322771	-7.66395	2.32075e-08	2.93379e-07	8.93849	KCNN2
1569555_at	-2.03347	0.48075	-8.35305	4.21506e-09	6.78136e-08	10.6578	GDA
218792_s_at	-2.03249	-0.738839	-4.74556	5.50795e-05	0.000255735	1.15721	BSPRY
1564591_a_at	-2.03101	-0.2659	-4.62206	7.72177e-05	0.000343922	0.823086	TMC1
224048_at	-2.03079	-0.167125	-6.76955	2.31884e-07	2.11316e-06	6.62199	USP44
225033_at	-2.03006	0.32795	-10.098	7.40825e-11	2.0916e-09	14.7326	ST3GAL1
1559977_a_at	-2.02904	-0.105232	-7.37881	4.78439e-08	5.4818e-07	8.20983	SLC25A34
216010_x_at	-2.02871	-0.374364	-5.61766	5.07142e-06	3.15036e-05	3.52974	FUT3
219543_at	-2.02842	-0.250268	-6.72562	2.6025e-07	2.33653e-06	6.50601	PBLD
228583_at	-2.02704	0.406246	-10.3726	4.06611e-11	1.25788e-09	15.3371	LIN52
216579_at	-2.02615	-0.0255964	-7.87208	1.37745e-08	1.87601e-07	9.46412	GJB4
225009_at	-2.02586	-0.320111	-13.3122	1.15775e-13	1.06685e-11	21.2267	CMTM4
206263_at	-2.02455	-0.384575	-10.3265	4.49391e-11	1.36297e-09	15.2363	FMO4
228241_at	-2.0245	-0.161486	-5.63607	4.82369e-06	3.00942e-05	3.57976	AGR3
243104_at	-2.02261	-0.439714	-5.58691	5.5142e-06	3.39619e-05	3.44614	AC005498.3
224270_at	-2.02214	-0.500618	-4.19611	0.000246167	0.000935382	-0.318604	OCR1
244723_at	-2.02184	-0.0411286	-4.85228	4.11224e-05	0.000198463	1.44667	ACSM2A
207201_s_at	-2.02066	-0.211993	-4.87255	3.89003e-05	0.000189428	1.50174	SLC22A1
209605_at	-2.0184	-0.451557	-8.35905	4.15404e-09	6.71312e-08	10.6725	TST
215689_s_at	-2.0177	0.18365	-4.55117	9.37191e-05	0.000406304	0.631816	SHBG
224275_at	-2.01649	0.499846	-4.77305	5.1087e-05	0.000240184	1.23171	GPR98
238692_at	-2.0123	-0.283343	-5.48213	7.33708e-06	4.36376e-05	3.16106	BTBD11
1555868_at	-2.01146	0.0355179	-9.23701	5.17633e-10	1.0904e-08	12.7726	LOC100507477
231421_at	-2.00918	0.040475	-4.28722	0.000192303	0.000754063	-0.0761405	LINC00710
44696_at	-2.00751	0.239075	-13.5319	7.75907e-14	7.62586e-12	21.6272	TBC1D13
205870_at	-2.00541	-0.661936	-6.90815	1.61334e-07	1.5411e-06	6.98669	BDKRB2
213658_at	-2.00498	-0.301296	-9.10396	7.0509e-10	1.41639e-08	12.4609	AK055981
228656_at	-2.00486	0.0930357	-5.44564	8.10513e-06	4.76688e-05	3.06175	PROX1
227657_at	-2.00027	-0.143121	-11.2492	6.37698e-12	2.71538e-10	17.2024	RNF150

## Sheet: table S3 DEGs in M1
Table S3 Difference analysis between normal and tumor groups of ccRCC cancer dataset GSE66271
id	logFC	AveExpr	t	P.Value	adj.P.Val	B	Gene.Symbol
218484_at	5.56794	2.06567	4.9072	4.018e-05	0.000623726	2.06536	NDUFA4L2
202934_at	4.79291	-0.106508	8.5109	4.38164e-09	2.0582e-06	10.9098	HK2
214974_x_at	4.67902	0.719312	4.31998	0.000192738	0.00193767	0.550547	CXCL5
1554195_a_at	4.64549	1.75379	5.04872	2.75251e-05	0.000463518	2.43196	C5orf46
213479_at	4.63349	0.888254	4.45708	0.000133774	0.00148406	0.902498	NPTX2
225681_at	4.55609	0.112269	7.12825	1.22902e-07	1.22306e-05	7.68855	CTHRC1
219990_at	4.47206	0.283946	6.327	9.44398e-07	4.27844e-05	5.70832	E2F8
201506_at	4.28049	0.195615	9.10487	1.12995e-09	1.16519e-06	12.2101	TGFBI
219918_s_at	4.23885	0.189219	6.8822	2.28119e-07	1.74555e-05	7.08845	ASPM
218308_at	4.20403	-0.857985	10.5049	5.55418e-11	3.00689e-07	15.0743	TACC3
203819_s_at	4.18725	1.84214	5.2554	1.5855e-05	0.000312402	2.9671	IGF2BP3
222608_s_at	4.12289	0.493423	5.17619	1.95844e-05	0.000365232	2.76209	ANLN
204298_s_at	4.05168	0.789719	6.61893	4.45578e-07	2.69525e-05	6.43829	LOX
201313_at	3.99052	0.58735	7.91164	1.80297e-08	4.06701e-06	9.54639	ENO2
220651_s_at	3.95228	0.321969	5.97605	2.35585e-06	8.08493e-05	4.81966	MCM10
204914_s_at	3.90782	0.413581	5.52465	7.74789e-06	0.000183594	3.6625	SOX11
218755_at	3.87136	-0.446265	5.8199	3.55035e-06	0.000107228	4.42093	KIF20A
206026_s_at	3.86155	0.265765	5.93563	2.61924e-06	8.666e-05	4.71663	TNFAIP6
202345_s_at	3.83195	0.268162	6.88481	2.26619e-07	1.74449e-05	7.09485	FABP5
219725_at	3.83002	-0.543592	9.16104	9.96419e-10	1.16519e-06	12.3304	TREM2
221755_at	3.81128	0.190315	11.4538	8.27461e-12	1.79187e-07	16.8611	EHBP1L1
218741_at	3.8108	1.32342	6.85465	2.44588e-07	1.81389e-05	7.02078	CENPM
1555907_at	3.80691	0.327223	8.58764	3.6682e-09	1.8913e-06	11.0807	AGAP2-AS1
221520_s_at	3.76145	0.560658	6.7361	3.30452e-07	2.17506e-05	6.72862	CDCA8
205242_at	3.72031	-0.138515	4.53998	0.000107229	0.00126542	1.11596	CXCL13
202627_s_at	3.70545	0.935777	5.78905	3.85091e-06	0.000113209	4.34194	SERPINE1
218542_at	3.69618	0.533669	5.35783	1.20694e-05	0.000252281	3.23196	CEP55
206914_at	3.68105	-0.665765	7.92672	1.73894e-08	3.96386e-06	9.58131	CRTAM
204162_at	3.67884	-0.742558	5.77366	4.01024e-06	0.000116254	4.30253	NDC80
228054_at	3.67094	0.0189231	8.21813	8.69397e-09	2.89643e-06	10.2501	TMEM44
225655_at	3.66945	0.190069	5.7323	4.47258e-06	0.000124972	4.19647	UHRF1
210052_s_at	3.63833	-0.0889577	6.87606	2.31687e-07	1.75426e-05	7.07338	TPX2
218585_s_at	3.63815	0.516412	7.30112	7.99345e-08	9.61657e-06	8.10558	DTL
205199_at	3.57982	1.43947	4.09708	0.000348113	0.00302019	-0.0178183	CA9
228273_at	3.57225	0.290388	7.42592	5.87294e-08	8.19253e-06	8.40422	PRR11
1554452_a_at	3.56698	1.40776	5.92413	2.69945e-06	8.88398e-05	4.6873	HILPDA
218726_at	3.56106	0.272692	4.80586	5.26865e-05	0.000759604	1.80295	HJURP
204126_s_at	3.54365	0.348696	6.15394	1.48014e-06	5.80277e-05	5.27151	CDC45
219249_s_at	3.53677	0.136346	6.54239	5.42105e-07	2.9959e-05	6.24778	FKBP10
202580_x_at	3.53037	0.180377	6.19058	1.34551e-06	5.44586e-05	5.36422	FOXM1
209773_s_at	3.48688	0.485208	6.1183	1.62425e-06	6.19244e-05	5.18118	RRM2
206508_at	3.48382	-0.0516923	6.65119	4.10318e-07	2.55329e-05	6.51837	CD70
242517_at	3.48134	1.08114	4.40391	0.000154146	0.0016379	0.76581	KISS1R
219410_at	3.4519	0.205527	5.443	9.6233e-06	0.00021505	3.45192	TMEM45A
224428_s_at	3.41356	0.216727	7.02173	1.60494e-07	1.40141e-05	7.42968	CDCA7
202705_at	3.40967	0.204181	5.40077	1.07665e-05	0.000232916	3.3429	CCNB2
209642_at	3.3956	0.266	4.69941	7.00353e-05	0.000929298	1.52756	BUB1
204641_at	3.39374	0.532962	7.51412	4.72889e-08	7.42059e-06	8.61401	NEK2
212097_at	3.39315	0.222208	8.50258	4.46711e-09	2.0582e-06	10.8912	CAV1
1553043_a_at	3.37991	-0.868654	7.84328	2.12507e-08	4.55629e-06	9.38761	CD300LF
204825_at	3.37224	-0.152273	5.79805	3.76061e-06	0.000111404	4.365	MELK
206134_at	3.37216	-0.504919	6.19183	1.34114e-06	5.43863e-05	5.36738	ADAMDEC1
204698_at	3.34026	1.03317	6.71794	3.46088e-07	2.27107e-05	6.68373	ISG20
213915_at	3.33806	-0.534631	5.77777	3.96705e-06	0.000115875	4.31306	NKG7
223381_at	3.33528	0.406204	5.55516	7.14576e-06	0.00017375	3.74111	NUF2
209652_s_at	3.33507	1.01689	3.83356	0.000696184	0.00522579	-0.681408	PGF
209955_s_at	3.26635	-0.518931	5.71755	4.65011e-06	0.000128534	4.15863	FAP
206023_at	3.24284	-0.0391346	4.45817	0.000133387	0.0014828	0.905294	NMU
206298_at	3.23055	0.135392	6.49839	6.06971e-07	3.26964e-05	6.13796	ARHGAP22
222847_s_at	3.21513	1.22815	3.92718	0.000544716	0.00428628	-0.446881	EGLN3
202619_s_at	3.19385	0.946304	7.0553	1.47526e-07	1.34796e-05	7.51142	PLOD2
204620_s_at	3.15979	0.0747808	6.35833	8.70888e-07	4.03835e-05	5.78708	VCAN
214228_x_at	3.13984	-0.128319	8.43107	5.27583e-09	2.11832e-06	10.7312	TNFRSF4
209859_at	3.13768	0.399912	6.25567	1.13617e-06	4.92075e-05	5.52861	TRIM9
205792_at	3.13068	-0.362604	3.98046	0.00047351	0.00383465	-0.312775	WISP2
202310_s_at	3.1234	0.484138	4.49147	0.00012205	0.00139105	0.990991	COL1A1
212143_s_at	3.1054	1.13544	5.8479	3.2981e-06	0.000101594	4.49258	IGFBP3
220066_at	3.06701	-0.325196	7.83226	2.18227e-08	4.55967e-06	9.36195	NOD2
205034_at	3.04772	-0.0693385	5.96977	2.39493e-06	8.13718e-05	4.80367	CCNE2
202208_s_at	3.0335	0.500965	4.70186	6.95773e-05	0.000924921	1.53391	ARL4C
205046_at	3.01922	-0.0356346	4.58798	9.43275e-05	0.00114499	1.23976	CENPE
204822_at	3.01625	-0.326358	4.49471	0.000120998	0.00138197	0.999346	TTK
203213_at	3.01538	0.235281	6.46559	6.60404e-07	3.43775e-05	6.05597	CDK1
32128_at	3.01212	0.629469	4.25796	0.000227281	0.00217297	0.391868	CCL18
222838_at	3.0095	-0.00301923	5.23586	1.6703e-05	0.000322086	2.91653	SLAMF7
210029_at	3.00932	-0.578608	6.58847	4.81715e-07	2.80557e-05	6.36253	IDO1
218145_at	2.98539	0.775404	6.89962	2.18293e-07	1.70041e-05	7.13119	TRIB3
210215_at	2.96973	0.718388	4.23991	0.000238442	0.00225086	0.34575	TFR2
212488_at	2.94423	0.259569	4.87909	4.33175e-05	0.000659199	1.99253	COL5A1
222848_at	2.93784	0.03505	5.46382	9.10541e-06	0.000207993	3.50566	CENPK
226743_at	2.91695	0.127669	9.54919	4.22614e-10	1.09135e-06	13.1494	SLFN11
217983_s_at	2.91088	0.598008	7.02608	1.5875e-07	1.39745e-05	7.44028	RNASET2
202391_at	2.90465	0.588431	5.80724	3.67066e-06	0.00010979	4.38854	BASP1
203889_at	2.90418	0.347108	4.11422	0.000332696	0.00290065	0.0256622	SCG5
201438_at	2.89154	0.514831	4.33518	0.0001851	0.00187798	0.589487	COL6A3
204900_x_at	2.88248	0.264031	7.12387	1.24255e-07	1.22306e-05	7.67793	SAP30
218009_s_at	2.88061	-0.00141923	5.58866	6.53869e-06	0.000164646	3.82738	PRC1
218355_at	2.87437	0.535869	6.78745	2.90011e-07	2.02768e-05	6.85539	KIF4A
204320_at	2.87277	0.237846	3.87192	0.000629688	0.00482838	-0.5855	COL11A1
228575_at	2.85906	-0.161315	3.71279	0.000953753	0.00665599	-0.981627	IL20RB
225353_s_at	2.85558	-0.673719	7.87464	1.97056e-08	4.26724e-06	9.46054	C1QC
209464_at	2.8073	-0.0895269	5.34503	1.24877e-05	0.000258036	3.19887	AURKB
202989_at	2.79794	-0.0821538	5.82105	3.53961e-06	0.000107053	4.42388	RGS1
212949_at	2.79064	0.883658	4.58541	9.49771e-05	0.00114965	1.23313	NCAPH
213599_at	2.78078	0.230531	5.55522	7.14452e-06	0.00017375	3.74128	OIP5
202887_s_at	2.77974	0.550046	6.35468	8.79147e-07	4.06793e-05	5.77791	DDIT4
202240_at	2.77273	0.306496	7.06168	1.45185e-07	1.34796e-05	7.52693	PLK1
202997_s_at	2.77095	1.07626	4.26572	0.000222644	0.00214473	0.411702	LOXL2
219434_at	2.77035	0.557042	4.4305	0.000143602	0.00155874	0.834128	TREM1
225081_s_at	2.74885	-0.0129115	8.72862	2.6518e-09	1.55202e-06	11.3924	CDCA7L
213343_s_at	2.74408	0.549031	5.40312	1.06994e-05	0.000231927	3.34897	GDPD5
1558930_at	2.7432	0.663	4.0171	0.000429954	0.00354691	-0.220325	LINC00460
221009_s_at	2.73745	1.07185	3.75996	0.00084362	0.00606527	-0.864701	ANGPTL4
213553_x_at	2.72358	0.202269	7.88384	1.92745e-08	4.21605e-06	9.48191	APOC1
204490_s_at	2.72106	0.306515	5.01338	3.02511e-05	0.00049366	2.3404	CD44
219191_s_at	2.71992	-0.43295	7.54953	4.33603e-08	6.95532e-06	8.69796	BIN2
237690_at	2.71886	0.7243	3.18947	0.00362358	0.0185605	-2.24382	GPR115
223642_at	2.71766	0.0495154	3.38606	0.00220882	0.0127281	-1.77809	ZIC2
235733_at	2.71451	0.348631	6.7154	3.48331e-07	2.27888e-05	6.67745	GXYLT2
208511_at	2.70926	-0.0490846	5.28985	1.44642e-05	0.000290289	3.05622	PTTG3P
203764_at	2.68921	-0.0183577	5.039	2.82496e-05	0.000471298	2.40677	DLGAP5
203358_s_at	2.68659	-0.0805115	4.43784	0.000140818	0.00154089	0.853006	EZH2
221916_at	2.68174	0.912885	3.80136	0.000757293	0.00557226	-0.761727	NEFL
201105_at	2.67701	-0.151919	9.0245	1.35367e-09	1.17409e-06	12.0372	LGALS1
203554_x_at	2.67216	0.471265	6.66097	4.00192e-07	2.51193e-05	6.54265	PTTG1
204580_at	2.66962	0.246877	3.56701	0.00139056	0.00889733	-1.3401	MMP12
228703_at	2.6663	0.471188	5.1874	1.90076e-05	0.000356681	2.7911	P4HA3
231559_at	2.65898	-0.418031	6.1535	1.48184e-06	5.80277e-05	5.27039	NNMT
203755_at	2.65868	-0.0395731	5.15999	2.04495e-05	0.00037532	2.72015	BUB1B
206219_s_at	2.65745	-0.410004	5.16037	2.04288e-05	0.00037532	2.72113	VAV1
202953_at	2.65009	-0.409885	7.12651	1.23439e-07	1.22306e-05	7.68432	C1QB
202954_at	2.64323	0.891408	5.07929	2.53666e-05	0.000438049	2.51115	UBE2C
231772_x_at	2.63578	-0.00828846	8.55023	3.99978e-09	1.92478e-06	10.9975	CENPH
219888_at	2.62782	0.503865	4.8124	5.17739e-05	0.000749441	1.81986	SPAG4
202589_at	2.61085	0.514312	6.93934	1.97475e-07	1.60764e-05	7.22847	TYMS
227628_at	2.60516	0.13095	7.68514	3.11541e-08	5.62202e-06	9.01781	GPX8
210984_x_at	2.60275	0.662365	4.52267	0.0001123	0.00131027	1.07134	EGFR
217590_s_at	2.60022	0.0363731	4.33533	0.000185028	0.00187798	0.589858	TRPA1
203409_at	2.59324	-0.00218077	7.28445	8.33067e-08	9.75139e-06	8.06554	DDB2
206991_s_at	2.57795	-0.0380154	7.1546	1.15074e-07	1.19723e-05	7.75237	CCR5
236028_at	2.57377	0.789531	3.53559	0.00150756	0.00948188	-1.41672	IBSP
206513_at	2.57172	0.241746	4.52461	0.00011172	0.0013042	1.07635	AIM2
218084_x_at	2.57132	-0.275623	9.73895	2.79855e-10	1.09135e-06	13.5419	FXYD5
213906_at	2.5667	0.435542	5.82279	3.52344e-06	0.000106863	4.42833	MYBL1
45297_at	2.56238	0.442931	8.0715	1.23053e-08	3.46173e-06	9.91512	EHD2
1559502_s_at	2.5579	-0.61505	6.83418	2.57599e-07	1.87542e-05	6.97046	LRRC25
227347_x_at	2.55428	-0.179677	5.54326	7.37472e-06	0.000177444	3.71046	HES4
209891_at	2.53948	0.166988	5.66513	5.34089e-06	0.00014261	4.02402	SPC25
225626_at	2.53641	0.09225	6.85911	2.41838e-07	1.79972e-05	7.03176	PAG1
204444_at	2.53088	0.180527	5.31365	1.35757e-05	0.000276559	3.11776	KIF11
204736_s_at	2.52932	-0.219269	4.55703	0.000102457	0.00122108	1.15992	CSPG4
201136_at	2.52641	0.110488	7.27782	8.46872e-08	9.80696e-06	8.04961	PLP2
204035_at	2.52052	0.44705	4.58543	9.49718e-05	0.00114965	1.23318	SCG2
204533_at	2.51062	0.0316923	6.92348	2.05531e-07	1.63032e-05	7.18966	CXCL10
204602_at	2.50432	0.363931	3.19794	0.00354774	0.0183088	-2.22399	DKK1
203066_at	2.50324	0.233758	6.76464	3.07312e-07	2.09318e-05	6.79913	CHST15
220334_at	2.49975	-0.0930038	3.50927	0.0016129	0.010005	-1.48074	RGS17
204033_at	2.49917	0.747785	5.35943	1.20179e-05	0.000251691	3.23611	TRIP13
223307_at	2.49502	0.463219	6.17049	1.41772e-06	5.68533e-05	5.31339	CDCA3
208966_x_at	2.49447	-0.100427	10.9609	2.19494e-11	2.12445e-07	15.9481	IFI16
201482_at	2.48565	0.636208	5.10501	2.36831e-05	0.000416619	2.57774	QSOX1
214978_s_at	2.47768	0.534988	3.48535	0.00171481	0.010481	-1.53876	PPFIA4
226517_at	2.47414	0.278608	4.61657	8.73909e-05	0.00108388	1.31355	BCAT1
201469_s_at	2.47038	0.498081	6.56698	5.08978e-07	2.87605e-05	6.30904	SHC1
226452_at	2.46821	0.268658	7.24	9.30254e-08	1.04376e-05	7.95859	PDK1
1568813_at	2.45985	0.0640346	4.4268	0.000145022	0.00157102	0.824635	SLC16A1-AS1
205499_at	2.45875	0.356481	4.03767	0.000407255	0.00340769	-0.168334	SRPX2
201389_at	2.45636	0.412788	5.55456	7.15699e-06	0.00017375	3.73958	ITGA5
209732_at	2.45621	-0.0100577	6.63088	4.32168e-07	2.6326e-05	6.46797	CLEC2B
213201_s_at	2.45267	0.724142	3.10689	0.00444882	0.021659	-2.43588	TNNT1
201037_at	2.45102	0.250504	6.58642	4.84243e-07	2.80557e-05	6.35744	PFKP
225541_at	2.44768	0.314354	7.49934	4.90337e-08	7.46673e-06	8.57893	RPL22L1
218232_at	2.44713	-0.685396	7.94935	1.64713e-08	3.83533e-06	9.63369	C1QA
223809_at	2.44113	-0.506604	4.59889	9.16173e-05	0.0011217	1.26792	RGS18
226661_at	2.43828	0.415619	3.72417	0.000925968	0.00651245	-0.953466	CDCA2
204655_at	2.43659	0.0919808	5.51939	7.8566e-06	0.00018513	3.64897	CCL5
210355_at	2.43596	0.561396	3.45142	0.0018702	0.0111753	-1.62085	PTHLH
229543_at	2.43521	0.317535	8.79044	2.30203e-09	1.4243e-06	11.5281	RP1-93H18.6
201761_at	2.42924	0.478396	6.7871	2.90271e-07	2.02768e-05	6.85452	MTHFD2
206364_at	2.42728	0.253669	4.41935	0.000147931	0.0015924	0.805488	KIF14
213418_at	2.41812	0.233138	5.05783	2.68636e-05	0.00045626	2.45554	HSPA6
227799_at	2.41182	0.175188	5.0977	2.41499e-05	0.000423112	2.55881	MYO1G
231786_at	2.40725	0.577242	3.19659	0.00355972	0.0183494	-2.22715	HOXA13
224753_at	2.40642	0.387446	5.6706	5.26411e-06	0.000140908	4.03809	CDCA5
201818_at	2.40205	0.328538	5.71631	4.66532e-06	0.000128534	4.15546	LPCAT1
228033_at	2.40123	0.612477	3.98191	0.000471706	0.0038229	-0.309119	E2F7
209277_at	2.39841	0.483773	3.25567	0.00307027	0.0163398	-2.08828	TFPI2
219424_at	2.38307	-0.361665	4.84264	4.77522e-05	0.000708068	1.89815	EBI3
202870_s_at	2.38287	0.469758	4.33507	0.000185153	0.00187798	0.589211	CDC20
1552335_at	2.38247	-0.568565	4.83279	4.90268e-05	0.000721738	1.87264	CATSPER1
221666_s_at	2.37871	0.0153846	7.46176	5.37736e-08	7.84243e-06	8.48959	PYCARD
219947_at	2.37764	-0.258081	5.64775	5.59203e-06	0.000146605	3.97936	CLEC4A
217553_at	2.37608	0.00884231	4.17398	0.000284006	0.00256899	0.177635	STEAP1B
219959_at	2.37449	0.994246	4.43594	0.000141531	0.00154713	0.848135	MOCOS
228563_at	2.37272	-0.0989154	3.83638	0.000691069	0.00520074	-0.674366	GJC1
219148_at	2.36504	0.394488	4.48921	0.000122789	0.00139727	0.985162	PBK
204639_at	2.36408	-0.0560346	5.90381	2.84743e-06	9.25841e-05	4.63542	ADA
1553299_at	2.36377	-0.368162	4.68707	7.23847e-05	0.00095057	1.49566	DUSP5P1
213226_at	2.36089	0.46	5.40615	1.06135e-05	0.000230298	3.3568	CCNA2
235751_s_at	2.36028	-0.156342	4.56114	0.000101337	0.00121107	1.17052	VMO1
231798_at	2.35675	0.226273	2.90014	0.00737541	0.031784	-2.90622	NOG
1552846_s_at	2.35093	0.561827	5.28287	1.47359e-05	0.00029249	3.03815	RAB42
229411_at	2.34962	0.244181	2.85925	0.00813894	0.0343163	-2.99735	PNCK
205226_at	2.34801	-0.465142	3.18201	0.00369158	0.0187832	-2.26125	PDGFRL
212658_at	2.34567	0.214088	7.42601	5.87172e-08	8.19253e-06	8.40442	LHFPL2
202910_s_at	2.34148	0.482262	7.45331	5.49017e-08	7.92598e-06	8.46949	CD97
230741_at	2.33483	-0.0899923	8.04495	1.31084e-08	3.46173e-06	9.85412	P2RX7
204146_at	2.33293	0.214304	4.67251	7.52564e-05	0.000978198	1.45804	RAD51AP1
214511_x_at	2.33233	-0.218712	7.19209	1.04805e-07	1.13313e-05	7.84301	FCGR1B
228438_at	2.33187	-0.122665	7.18041	1.079e-07	1.15102e-05	7.81479	LOC100132891
203968_s_at	2.3302	0.0407769	5.3427	1.25654e-05	0.000259146	3.19286	CDC6
217655_at	2.32784	-0.00441923	6.11161	1.65282e-06	6.27928e-05	5.16423	LOC100127972
204846_at	2.32674	0.6421	2.21045	0.0358346	0.105206	-4.33997	CP
202497_x_at	2.32594	0.514	5.39417	1.09572e-05	0.000235629	3.32584	SLC2A3
222760_at	2.32189	-0.128546	4.95161	3.56822e-05	0.000567743	2.18037	ZNF703
223655_at	2.31818	-0.265215	4.77637	5.70105e-05	0.000802185	1.72661	CD163L1
210415_s_at	2.31765	0.174015	5.53554	7.52721e-06	0.000180004	3.69058	ODF2
219892_at	2.31511	-0.405277	8.4066	5.58587e-09	2.19931e-06	10.6762	TM6SF1
205302_at	2.31405	0.742119	2.72962	0.011082	0.0433335	-3.28162	IGFBP1
210998_s_at	2.31263	0.967369	2.56548	0.0162457	0.0579859	-3.63089	HGF
203915_at	2.30862	0.2005	6.4436	6.98872e-07	3.54428e-05	6.00095	CXCL9
204971_at	2.30851	0.279654	5.96903	2.39955e-06	8.13718e-05	4.80179	CSTA
204103_at	2.30828	-0.446996	4.81822	5.09736e-05	0.000741326	1.83494	CCL4
217966_s_at	2.30495	-0.0213538	6.93097	2.01685e-07	1.61759e-05	7.20799	FAM129A
209191_at	2.30306	0.3571	6.70872	3.54307e-07	2.30406e-05	6.66093	TUBB6
206366_x_at	2.30266	-0.248369	4.75977	5.95982e-05	0.000831036	1.68366	XCL1
206070_s_at	2.30122	-0.203923	3.79234	0.000775322	0.00567792	-0.784179	EPHA3
209928_s_at	2.29715	0.325154	5.27887	1.48936e-05	0.000295078	3.02782	MSC
223274_at	2.29678	0.197396	5.60746	6.22125e-06	0.000158495	3.87574	TCF19
210163_at	2.29598	0.0116654	4.27097	0.000219563	0.00212831	0.425109	CXCL11
218883_s_at	2.28928	0.231765	6.02777	2.05751e-06	7.29219e-05	4.95131	CENPU
223502_s_at	2.28068	-0.0992	8.45377	5.004e-09	2.08388e-06	10.7821	TNFSF13B
207165_at	2.27931	0.4789	4.7249	6.54216e-05	0.000882293	1.59347	HMMR
204726_at	2.2776	-0.00508462	3.35296	0.00240225	0.0135806	-1.85729	CDH13
211844_s_at	2.27647	0.401342	3.61384	0.00123238	0.00810419	-1.22543	NRP2
231164_at	2.27573	0.317512	4.02811	0.000417648	0.00347452	-0.192491	ABCA17P
213566_at	2.27533	-0.0440192	8.59089	3.6408e-09	1.8913e-06	11.0879	RNASE6
213603_s_at	2.27464	0.185242	8.30945	7.01246e-09	2.53091e-06	10.4572	RAC2
213790_at	2.26876	0.456281	3.09163	0.00461981	0.0222662	-2.47112	ADAM12
204174_at	2.26781	-0.0158577	7.57773	4.04721e-08	6.69026e-06	8.76467	ALOX5AP
203936_s_at	2.26725	0.713773	3.85559	0.000657199	0.00499006	-0.626362	MMP9
211343_s_at	2.26664	0.22745	3.86502	0.000641164	0.00489923	-0.602761	COL13A1
201721_s_at	2.26037	-0.214854	8.97919	1.49937e-09	1.17409e-06	11.9392	LAPTM5
212021_s_at	2.25862	0.378515	5.55742	7.10307e-06	0.00017375	3.74693	MKI67
214710_s_at	2.25776	0.835988	5.09098	2.4587e-05	0.00042697	2.54142	CCNB1
231202_at	2.25674	0.193469	3.27861	0.00289827	0.0156397	-2.03407	ALDH1L2
201939_at	2.25029	0.269808	5.44945	9.45979e-06	0.00021361	3.46857	PLK2
205128_x_at	2.24918	0.18915	5.01248	3.03239e-05	0.000494476	2.33807	PTGS1
212587_s_at	2.24658	-0.0721462	8.49262	4.57163e-09	2.06247e-06	10.869	PTPRC
208025_s_at	2.24579	0.662842	3.12004	0.0043063	0.0211314	-2.40544	HMGA2
232451_at	2.24369	0.640438	5.09663	2.42189e-05	0.000423446	2.55605	RP11-274H2.5
209803_s_at	2.24248	0.601465	5.57434	6.79165e-06	0.000168855	3.79049	PHLDA2
221258_s_at	2.24091	-0.2365	4.64808	8.0335e-05	0.00101794	1.39491	KIF18A
231859_at	2.23889	1.12638	2.97105	0.00620997	0.0279519	-2.74669	C14orf132
214866_at	2.23672	0.266892	4.41364	0.000150201	0.0016086	0.790808	PLAUR
205569_at	2.23245	-0.174331	4.29506	0.000205942	0.00202805	0.486749	LAMP3
230966_at	2.23138	-0.447985	4.88164	4.30225e-05	0.000655631	1.99915	IL4I1
206584_at	2.23048	-0.0817346	6.46233	6.65961e-07	3.44186e-05	6.04782	LY96
215465_at	2.22723	-0.541585	3.04223	0.00521753	0.024477	-2.58464	ABCA12
204122_at	2.21621	-0.160612	9.16957	9.77616e-10	1.16519e-06	12.3487	TYROBP
208747_s_at	2.21228	0.113573	6.21058	1.27733e-06	5.31234e-05	5.41477	C1S
218888_s_at	2.20849	0.939538	3.17845	0.00372453	0.0188887	-2.26958	NETO2
242786_at	2.20632	-0.193204	5.05389	2.71478e-05	0.000459645	2.44534	SBF2-AS1
202686_s_at	2.20505	0.304912	8.46929	4.82645e-09	2.07544e-06	10.8168	AXL
1552807_a_at	2.20448	-0.26385	6.15233	1.48639e-06	5.81008e-05	5.26741	SIGLEC10
221730_at	2.20123	0.392546	3.7997	0.000760578	0.00559454	-0.765859	COL5A2
213125_at	2.19886	-0.181069	5.72101	4.60783e-06	0.000127789	4.16751	OLFML2B
223122_s_at	2.19725	-0.17385	2.77297	0.0100014	0.0401299	-3.18735	SFRP2
204492_at	2.19088	-0.271888	3.66959	0.00106687	0.00726743	-1.08832	ARHGAP11A
209546_s_at	2.18914	0.254923	5.16207	2.03363e-05	0.000374157	2.72554	APOL1
229610_at	2.18517	0.273046	3.56052	0.00141396	0.00902162	-1.35593	CKAP2L
202431_s_at	2.1837	-0.291727	5.77584	3.98725e-06	0.000116202	4.30812	MYC
203729_at	2.18226	0.215146	6.64446	4.1743e-07	2.57534e-05	6.50168	EMP3
218802_at	2.18182	-0.171669	6.09551	1.72372e-06	6.44684e-05	5.1234	CCDC109B
221581_s_at	2.18145	-0.170554	8.2499	8.06641e-09	2.72934e-06	10.3223	LAT2
202990_at	2.18089	0.0335692	6.88957	2.23907e-07	1.73759e-05	7.10654	PYGL
209714_s_at	2.17868	0.300185	5.10955	2.33973e-05	0.000412933	2.58952	CDKN3
221539_at	2.17481	0.567588	5.86697	3.13683e-06	9.85534e-05	4.54132	EIF4EBP1
209201_x_at	2.17232	-0.0284462	6.57684	4.96279e-07	2.8356e-05	6.33359	CXCR4
227140_at	2.17181	-0.277358	4.26173	0.000225017	0.00215704	0.401499	INHBA
226034_at	2.17148	-0.00772692	4.58997	9.38287e-05	0.00114021	1.24488	DUSP4
204774_at	2.16995	-0.0489769	6.77991	2.95616e-07	2.03872e-05	6.83681	EVI2A
1552584_at	2.16434	0.0945231	5.59495	6.4307e-06	0.000162873	3.84356	IL12RB1
202107_s_at	2.16361	0.626258	7.09134	1.34789e-07	1.30306e-05	7.59901	MCM2
219588_s_at	2.16257	0.238762	6.20741	1.28791e-06	5.31234e-05	5.40675	NCAPG2
207426_s_at	2.15973	-0.0716808	3.21689	0.00338366	0.0176647	-2.17956	TNFSF4
220091_at	2.15958	0.370388	4.49893	0.000119644	0.00137157	1.01021	SLC2A6
205258_at	2.15411	0.215569	3.7058	0.000971217	0.00676478	-0.998908	INHBB
203085_s_at	2.15052	0.0985692	6.77606	2.98522e-07	2.05222e-05	6.82731	TGFB1
1554408_a_at	2.14862	0.609519	5.90764	2.81891e-06	9.19329e-05	4.64521	TK1
203362_s_at	2.14755	0.510392	6.12059	1.61457e-06	6.18822e-05	5.187	MAD2L1
209584_x_at	2.14615	0.0457654	7.33551	7.34109e-08	9.24252e-06	8.18808	APOBEC3C
1559965_at	2.14402	0.520585	2.68906	0.0121915	0.0466773	-3.36907	ZFHX4-AS1
201852_x_at	2.14155	0.321677	3.64197	0.00114596	0.00769478	-1.15633	COL3A1
225481_at	2.13889	-0.139069	5.39624	1.08969e-05	0.000234798	3.3312	FRMD6
219719_at	2.13405	0.274515	3.81201	0.000736512	0.00544388	-0.735171	HIGD1B
223360_at	2.13362	-0.306377	3.91268	0.000565857	0.00442369	-0.483306	SPATC1L
233500_x_at	2.13346	-0.4401	4.61607	8.75093e-05	0.00108472	1.31225	CLEC2D
217767_at	2.13315	-0.355673	3.78563	0.000789014	0.00574516	-0.80088	C3
217640_x_at	2.13112	-0.160035	3.19586	0.00356621	0.0183637	-2.22885	SKA1
209408_at	2.12848	0.202477	5.28824	1.45265e-05	0.00029127	3.05205	KIF2C
227607_at	2.12768	0.307596	7.61119	3.72982e-08	6.26118e-06	8.84369	STAMBPL1
206666_at	2.12497	0.0234692	4.07634	0.000367727	0.00315578	-0.0704136	GZMK
214467_at	2.12092	-0.512835	5.06202	2.65642e-05	0.000452238	2.46641	GPR65
226835_s_at	2.11755	0.219065	7.30445	7.92773e-08	9.61657e-06	8.11358	ZFAS1
203323_at	2.11694	0.435462	6.33546	9.23957e-07	4.21227e-05	5.72959	CAV2
219493_at	2.1152	0.4123	4.37495	0.000166509	0.00174044	0.691458	SHCBP1
223625_at	2.11395	0.191892	3.81365	0.000733371	0.0054276	-0.731092	FAM126A
235359_at	2.11238	-0.349288	4.19684	0.000267309	0.00245537	0.235868	NRROS
203691_at	2.11039	0.312412	2.81816	0.00898088	0.0369947	-3.08822	PI3
228997_at	2.10929	0.265146	3.82581	0.000710431	0.00530679	-0.700752	TRNAU1AP
218662_s_at	2.10625	0.350131	4.51034	0.000116055	0.00134251	1.0396	NCAPG
201666_at	2.10341	-0.324258	7.02704	1.58369e-07	1.39745e-05	7.44261	TIMP1
205681_at	2.10335	0.133931	5.11904	2.2812e-05	0.000405578	2.61409	BCL2A1
202912_at	2.10218	0.250169	5.57295	6.81671e-06	0.00016909	3.78691	ADM
242100_at	2.10188	-0.361208	4.54589	0.00010555	0.00125106	1.13119	CHSY3
225904_at	2.10141	0.0553269	6.6541	4.07275e-07	2.54165e-05	6.5256	CCSAP
218223_s_at	2.09612	-0.078	8.762	2.45667e-09	1.47775e-06	11.4658	PLEKHO1
201798_s_at	2.09412	0.120185	6.08568	1.76856e-06	6.56914e-05	5.09843	MYOF
221521_s_at	2.09348	0.0293038	4.40098	0.000155354	0.00164831	0.758287	GINS2
228281_at	2.0833	-0.157727	4.27888	0.000214997	0.0020921	0.445334	DDIAS
206942_s_at	2.07565	0.2796	3.47411	0.00176487	0.0107294	-1.566	PMCH
1568633_a_at	2.07303	-0.141177	4.57593	9.74131e-05	0.00117365	1.20867	LOC101927809
218424_s_at	2.07149	0.692192	5.57942	6.70078e-06	0.000167365	3.80358	STEAP3
221591_s_at	2.06918	-0.0211038	5.52665	7.70689e-06	0.000183594	3.66766	FAM64A
229560_at	2.06677	-0.301338	5.78285	3.91431e-06	0.000114702	4.32606	TLR8
204279_at	2.06667	0.0679038	8.43054	5.28234e-09	2.11832e-06	10.73	PSMB9
220330_s_at	2.0649	-0.175865	7.83429	2.1716e-08	4.55967e-06	9.36668	SAMSN1
212873_at	2.06469	0.0569077	4.66527	7.67264e-05	0.000988405	1.43934	HMHA1
239237_at	2.06397	-0.178992	4.38971	0.000160089	0.00168779	0.729348	TRG-AS1
208594_x_at	2.05928	-0.355523	5.35973	1.20084e-05	0.000251691	3.23688	LILRA6
207536_s_at	2.05582	-0.110415	4.69843	7.02181e-05	0.000930014	1.52504	TNFRSF9
219978_s_at	2.05517	0.375308	7.21218	9.96913e-08	1.08822e-05	7.8915	NUSAP1
205891_at	2.05343	-0.0329154	3.26199	0.0030219	0.0161339	-2.07335	ADORA2B
219202_at	2.05322	-0.0685962	4.39737	0.000156857	0.00166099	0.749009	RHBDF2
230864_at	2.0526	-0.280292	3.10609	0.00445763	0.0216873	-2.43773	NIM1K
204787_at	2.05179	0.00648077	5.89444	2.91834e-06	9.3903e-05	4.6115	VSIG4
226891_at	2.05115	0.190142	3.71443	0.00094971	0.00663418	-0.977581	XXYLT1
204158_s_at	2.0479	-0.0544962	6.19803	1.3197e-06	5.4023e-05	5.38304	TCIRG1
202949_s_at	2.046	0.0397462	5.75058	4.26194e-06	0.000120801	4.24336	FHL2
236161_at	2.04516	0.430512	2.58515	0.0155259	0.0560266	-3.5897	LOC102659288
206842_at	2.03975	0.0768538	5.25107	1.60389e-05	0.000314336	2.9559	KCND1
209083_at	2.03888	-0.237392	8.47911	4.71748e-09	2.07544e-06	10.8388	CORO1A
205291_at	2.03763	-0.452638	5.72251	4.58963e-06	0.000127585	4.17136	IL2RB
210135_s_at	2.03755	0.699138	2.99965	0.00579131	0.0264301	-2.6818	SHOX2
215215_s_at	2.0375	-0.408458	5.71501	4.68139e-06	0.000128813	4.15212	LOC81691
223229_at	2.03728	0.496265	5.29338	1.43288e-05	0.000288911	3.06535	UBE2T
204475_at	2.03468	0.417869	2.67246	0.0126749	0.0480944	-3.40465	MMP1
207815_at	2.03188	0.192508	3.53073	0.0015265	0.00957068	-1.42856	PF4V1
233772_at	2.02642	-0.0185423	3.28345	0.00286316	0.0155043	-2.02261	POU6F2-AS2
214560_at	2.02409	-0.2054	5.364	1.18728e-05	0.000250013	3.2479	FPR3
210644_s_at	2.02353	-0.250619	7.55246	4.30512e-08	6.95532e-06	8.70488	LAIR1
200859_x_at	2.01895	0.429031	5.68598	5.05454e-06	0.000136663	4.07758	FLNA
229218_at	2.01876	0.51795	3.02575	0.00543288	0.0252412	-2.62232	COL1A2
208092_s_at	2.01177	-0.115554	6.36819	8.48989e-07	3.96225e-05	5.81184	FAM49A
205207_at	2.00963	0.499569	4.16287	0.000292491	0.00263145	0.14935	IL6
204951_at	2.00608	0.0177462	4.74897	6.13436e-05	0.00084417	1.65573	RHOH
214463_x_at	2.00536	0.183658	6.84981	2.476e-07	1.8187e-05	7.0089	HIST1H4J
204420_at	2.00311	0.154746	2.82833	0.00876499	0.0363265	-3.06578	FOSL1
204766_s_at	2.00282	0.121846	5.75848	4.17408e-06	0.000119721	4.26361	NUDT1
210334_x_at	2.00261	-0.122996	2.69214	0.0121037	0.046448	-3.36246	BIRC5
223544_at	2.00071	-0.00708462	5.64151	5.68513e-06	0.000148506	3.96331	TMEM79
204924_at	2.00066	0.0233538	6.93477	1.99764e-07	1.61381e-05	7.21728	TLR2
206716_at	-6.82493	-1.28039	-8.35162	6.35225e-09	2.37169e-06	10.5524	UMOD
205625_s_at	-6.49695	-0.888819	-8.03645	1.33767e-08	3.48665e-06	9.83457	CALB1
206024_at	-6.44804	-1.45133	-6.43364	7.17037e-07	3.58601e-05	5.97601	HPD
231352_at	-6.32639	-1.30371	-8.60065	3.5596e-09	1.8913e-06	11.1096	SLC22A8
210402_at	-6.2484	-1.85101	-8.26074	7.8632e-09	2.70282e-06	10.3469	KCNJ1
220424_at	-6.14969	-2.25972	-7.28781	8.26149e-08	9.72296e-06	8.07362	NPHS2
214598_at	-5.54492	-1.38286	-7.30329	7.95067e-08	9.61657e-06	8.11078	CLDN8
206457_s_at	-5.53189	-0.572315	-9.15604	1.00762e-09	1.16519e-06	12.3197	DIO1
204130_at	-5.52541	-1.04077	-6.60317	4.63919e-07	2.75852e-05	6.3991	HSD11B2
205983_at	-5.44805	-1.18639	-7.44229	5.64105e-08	7.98411e-06	8.44324	DPEP1
231982_at	-5.33781	-1.35676	-5.13052	2.21234e-05	0.000396263	2.64383	SMIM24
228375_at	-5.32894	-0.964362	-7.79726	2.37452e-08	4.85097e-06	9.28035	IGSF11
213967_at	-5.28105	-0.924527	-8.55889	3.9204e-09	1.92478e-06	11.0168	RALYL
210343_s_at	-5.26956	-1.03631	-6.91236	2.11385e-07	1.66456e-05	7.1624	SLC22A6
207771_at	-5.26095	-0.797088	-9.35186	6.52011e-10	1.16519e-06	12.7358	SLC5A2
220197_at	-5.23199	-1.29451	-8.96254	1.55688e-09	1.17409e-06	11.9032	ATP6V0A4
1554668_a_at	-5.18574	-0.936277	-6.45648	6.76072e-07	3.45291e-05	6.03318	FAM151A
205751_at	-5.18351	-1.21263	-6.2547	1.13904e-06	4.92334e-05	5.52616	SH3GL2
216910_at	-5.17167	0.449642	-7.7901	2.41594e-08	4.88945e-06	9.26364	XPNPEP2
205549_at	-5.14087	-1.22479	-8.04794	1.30154e-08	3.46173e-06	9.86099	PCP4
229229_at	-5.0995	-1.0846	-5.69179	4.97755e-06	0.000135321	4.09249	AGXT2
220502_s_at	-5.05083	-1.20976	-9.17318	9.69754e-10	1.16519e-06	12.3564	SLC13A1
206840_at	-5.02128	-0.281042	-7.37929	6.58833e-08	8.70053e-06	8.29289	AFM
231068_at	-4.99124	-1.47273	-8.68866	2.90649e-09	1.61384e-06	11.3043	SLC47A2
210199_at	-4.9579	-0.537765	-8.92871	1.68076e-09	1.17409e-06	11.8298	CRYAA
223869_at	-4.94995	-1.38704	-6.43608	7.12552e-07	3.58012e-05	5.98211	SOST
208354_s_at	-4.94709	0.938915	-9.17778	9.59836e-10	1.16519e-06	12.3662	SLC12A3
231058_at	-4.90873	-0.926142	-6.58618	4.84545e-07	2.80557e-05	6.35684	FXYD4
237799_at	-4.88815	-0.506192	-9.27298	7.76504e-10	1.16519e-06	12.5688	SLC22A12
207378_at	-4.86585	0.784142	-8.06797	1.24092e-08	3.46173e-06	9.90701	TREH
239593_at	-4.86314	-1.11403	-7.98658	1.50674e-08	3.67212e-06	9.7197	TMEM213
222257_s_at	-4.86301	-1.68353	-6.82395	2.64366e-07	1.89564e-05	6.94529	ACE2
224179_s_at	-4.86276	-0.514827	-7.55462	4.28235e-08	6.95532e-06	8.71002	MIOX
1565228_s_at	-4.82719	0.697658	-7.04582	1.51075e-07	1.36884e-05	7.48836	ALB
236374_at	-4.82092	-0.330604	-6.83188	2.59107e-07	1.87658e-05	6.9648	CTXN3
236225_at	-4.77612	-1.13739	-7.88408	1.92638e-08	4.21605e-06	9.48244	GGT6
229916_at	-4.72158	-0.474742	-8.81655	2.16888e-09	1.42325e-06	11.5853	ENPP6
220100_at	-4.71385	-0.992296	-7.08928	1.35484e-07	1.30396e-05	7.59402	SLC22A11
205911_at	-4.7003	-1.1781	-9.37848	6.14785e-10	1.16519e-06	12.7919	PTH1R
231424_at	-4.68185	-1.01596	-6.09976	1.7047e-06	6.40891e-05	5.13418	SLC5A12
242601_at	-4.67305	-1.14705	-7.82126	2.2409e-08	4.62159e-06	9.33633	HEPACAM2
212768_s_at	-4.66624	-0.878019	-4.62333	8.58283e-05	0.00106855	1.33099	OLFM4
220376_at	-4.626	-1.42678	-6.54238	5.42126e-07	2.9959e-05	6.24774	LRRC19
1559992_a_at	-4.61085	-0.922954	-7.73295	2.77418e-08	5.14809e-06	9.12998	LINC00645
205336_at	-4.592	-0.542692	-7.64636	3.42349e-08	6.0273e-06	8.9266	PVALB
231483_at	-4.57798	-0.909442	-6.10124	1.69815e-06	6.40891e-05	5.13792	LOC100505985
210452_x_at	-4.56644	0.109996	-7.26936	8.64848e-08	9.90915e-06	8.02925	CYP4F2
205694_at	-4.56262	-0.938338	-7.03983	1.53364e-07	1.37805e-05	7.47377	TYRP1
236646_at	-4.55192	-0.651523	-7.77473	2.50736e-08	4.98136e-06	9.22774	TMEM52B
243562_at	-4.54961	-0.0639192	-6.06635	1.86011e-06	6.80415e-05	5.04937	KNG1
206259_at	-4.54376	-0.935688	-8.05118	1.29154e-08	3.46173e-06	9.86843	PROC
210165_at	-4.53025	0.659377	-8.04803	1.30124e-08	3.46173e-06	9.86121	DNASE1
220310_at	-4.52787	-0.937273	-8.69296	2.87788e-09	1.61384e-06	11.3138	TUBAL3
234314_at	-4.50475	0.359562	-8.09924	1.15201e-08	3.37118e-06	9.97873	RALGAPA2
236652_at	-4.48752	-0.538231	-7.37924	6.58918e-08	8.70053e-06	8.29277	LOC149703
233604_at	-4.48642	-0.8728	-9.11694	1.09977e-09	1.16519e-06	12.236	FLJ22763
238287_at	-4.47442	1.20172	-5.44455	9.58378e-06	0.00021505	3.45592	SLC7A13
206226_at	-4.43383	-0.418377	-7.62369	3.61787e-08	6.18466e-06	8.87318	HRG
206522_at	-4.40664	-0.727065	-6.49057	6.19297e-07	3.30317e-05	6.11842	MGAM
214347_s_at	-4.39635	-1.45552	-4.78378	5.5891e-05	0.000793132	1.74581	DDC
229831_at	-4.37393	-1.56317	-5.58503	6.60194e-06	0.000165853	3.81802	CNTN3
231480_at	-4.36869	-0.0768231	-7.05858	1.46318e-07	1.34796e-05	7.5194	SLC6A19
205363_at	-4.35462	-1.63449	-4.90488	4.04306e-05	0.000625821	2.05933	BBOX1
227506_at	-4.34728	-0.366592	-6.42697	7.29476e-07	3.61483e-05	5.95929	SLC16A9
213456_at	-4.34562	-1.46378	-5.02519	2.93111e-05	0.000483779	2.37101	SOSTDC1
207429_at	-4.33842	-1.65798	-4.54477	0.000105865	0.00125274	1.12831	SLC22A2
239178_at	-4.33358	-1.27353	-6.78428	2.92354e-07	2.03567e-05	6.84758	FGF9
1553153_at	-4.33004	-0.469504	-10.8155	2.94313e-11	2.12445e-07	15.6725	ATP6V0D2
208177_at	-4.32826	-0.579308	-9.54196	4.29345e-10	1.09135e-06	13.1343	SLC34A1
208383_s_at	-4.30986	-0.955854	-5.46015	9.19475e-06	0.000209729	3.49617	PCK1
209309_at	-4.30448	-0.647212	-6.01784	2.11164e-06	7.44862e-05	4.92606	AZGP1
231667_at	-4.29	-0.395877	-5.86112	3.18541e-06	9.92518e-05	4.52638	SLC39A5
219554_at	-4.27523	0.188631	-7.63202	3.54514e-08	6.18466e-06	8.89282	RHCG
231496_at	-4.26809	-1.28171	-6.24004	1.18321e-06	5.05374e-05	5.48917	FCAMR
207174_at	-4.25894	-0.133431	-5.85172	3.26514e-06	0.000100865	4.50234	GPC5
218186_at	-4.24878	-1.60402	-6.65869	4.02531e-07	2.51931e-05	6.53698	RAB25
206119_at	-4.24615	-1.41452	-5.10688	2.35646e-05	0.000414871	2.58261	BHMT
207673_at	-4.24062	-1.45318	-7.21092	1.00003e-07	1.08822e-05	7.88848	NPHS1
229730_at	-4.21245	-1.17784	-6.01654	2.11884e-06	7.44862e-05	4.92275	SMTNL2
231156_at	-4.19686	-0.450877	-7.0965	1.3306e-07	1.29793e-05	7.61153	HAO2
1562046_at	-4.19351	-0.708577	-7.49801	4.91941e-08	7.46673e-06	8.57577	LOC101927244
206515_at	-4.18948	-0.680881	-5.4755	8.82739e-06	0.000203142	3.53578	CYP4F3
211231_x_at	-4.17364	0.184165	-7.06566	1.43742e-07	1.34796e-05	7.53662	CYP4A11
209904_at	-4.17331	-1.12895	-6.92472	2.04894e-07	1.63032e-05	7.19268	TNNC1
1552532_a_at	-4.16152	-0.20385	-7.53565	4.48586e-08	7.14274e-06	8.66508	ATP6V1C2
230565_at	-4.14399	-0.899696	-7.83082	2.18982e-08	4.55967e-06	9.35861	ATP6V1G3
229302_at	-4.14246	-1.02592	-9.12097	1.08989e-09	1.16519e-06	12.2446	TMEM178A
231683_at	-4.13992	-0.560892	-7.374	6.67495e-08	8.76037e-06	8.28024	GLYAT
224480_s_at	-4.13794	-0.660408	-8.79868	2.2591e-09	1.4243e-06	11.5462	AGPAT9
214788_x_at	-4.11754	-1.38765	-8.02302	1.3812e-08	3.48665e-06	9.80366	DDN
1555203_s_at	-4.10665	-0.701254	-5.52173	7.80803e-06	0.000184588	3.65499	SLC44A4
229241_at	-4.08025	-0.599623	-8.11458	1.11082e-08	3.29518e-06	10.0138	LDHD
209443_at	-4.07292	-0.154381	-6.95518	1.89745e-07	1.56233e-05	7.26722	SERPINA5
206964_at	-4.07224	-1.26591	-6.4211	7.40596e-07	3.65506e-05	5.94459	NAT8B
223699_at	-4.06561	-0.607258	-7.08196	1.37991e-07	1.31639e-05	7.57623	CNDP1
208006_at	-4.05145	-0.908742	-8.19888	9.09815e-09	2.98516e-06	10.2063	FOXI1
231070_at	-4.04775	-1.03153	-7.38872	6.43682e-08	8.60428e-06	8.31543	IYD
223986_x_at	-4.04529	-0.869738	-9.51686	4.53576e-10	1.09135e-06	13.082	DMRT2
223784_at	-4.03898	-1.59683	-6.04542	1.96468e-06	7.07906e-05	4.99619	TMEM27
220135_s_at	-4.03059	-0.821727	-6.28772	1.04556e-06	4.57349e-05	5.6094	SLC7A9
231256_at	-4.02036	0.0342577	-7.02665	1.58525e-07	1.39745e-05	7.44166	LOC727944
1554246_at	-3.97808	-1.31968	-5.93062	2.65389e-06	8.74732e-05	4.70385	C1orf210
211276_at	-3.97483	-0.782438	-8.12282	1.08932e-08	3.27627e-06	10.0327	TCEAL2
243669_s_at	-3.96892	-0.978096	-5.29019	1.4451e-05	0.000290289	3.05711	PRAP1
223820_at	-3.96652	-1.26953	-4.83789	4.83621e-05	0.000715168	1.88586	RBP5
208450_at	-3.95599	-1.29181	-4.73608	6.34941e-05	0.000866939	1.6224	LGALS2
1554749_s_at	-3.95221	-0.618665	-9.45183	5.23094e-10	1.13276e-06	12.946	CLCNKB
227241_at	-3.95174	-0.918715	-6.08832	1.75641e-06	6.53523e-05	5.10513	MUC15
214261_s_at	-3.94549	-0.319908	-7.12517	1.23851e-07	1.22306e-05	7.68109	ADH6
206065_s_at	-3.9409	-1.17186	-5.17593	1.95983e-05	0.000365232	2.76141	DPYS
220148_at	-3.93475	-1.00983	-6.16598	1.43448e-06	5.71991e-05	5.30197	ALDH8A1
205675_at	-3.9344	-0.5249	-7.01493	1.63258e-07	1.41414e-05	7.41311	MTTP
203824_at	-3.93436	-1.80394	-4.21402	0.000255403	0.00237168	0.27967	TSPAN8
236430_at	-3.91768	-0.960954	-5.43088	9.93812e-06	0.000219602	3.42066	TMED6
216696_s_at	-3.91655	-0.544954	-6.10828	1.66726e-06	6.32304e-05	5.15577	PRODH2
204777_s_at	-3.90363	-1.32739	-6.25094	1.1502e-06	4.94673e-05	5.51669	MAL
227194_at	-3.83536	-1.16219	-6.5492	5.32714e-07	2.96554e-05	6.26476	FAM3B
223939_at	-3.82209	-0.896485	-6.16159	1.45096e-06	5.73369e-05	5.29086	SUCNR1
216223_at	-3.79125	0.413435	-6.47644	6.42219e-07	3.37554e-05	6.0831	CPN2
205984_at	-3.78225	-1.05512	-7.74423	2.69942e-08	5.12772e-06	9.15639	CRHBP
239707_at	-3.76098	-0.786519	-5.95715	2.47546e-06	8.29585e-05	4.77152	SLC5A10
205710_at	-3.75101	-1.08888	-6.24858	1.15728e-06	4.96253e-05	5.51072	LRP2
206517_at	-3.73963	-0.865362	-5.79737	3.76742e-06	0.000111453	4.36325	CDH16
203559_s_at	-3.7365	-0.365688	-4.76608	5.86009e-05	0.000818711	1.69999	AOC1
205666_at	-3.73469	-1.294	-5.23819	1.65995e-05	0.000321067	2.92256	FMO1
219768_at	-3.70561	-0.686273	-6.02806	2.05595e-06	7.29219e-05	4.95204	VTCN1
237350_at	-3.67357	0.265938	-6.21189	1.273e-06	5.31234e-05	5.41807	TTC36
1563793_at	-3.67092	-0.859419	-8.37222	6.05313e-09	2.29966e-06	10.5989	LOC100130278
204290_s_at	-3.66423	-0.0179923	-7.74027	2.72545e-08	5.13213e-06	9.14712	ALDH6A1
1552757_s_at	-3.64725	-0.923104	-5.20937	1.79257e-05	0.000340211	2.84797	C9orf66
206254_at	-3.64031	0.758915	-5.80313	3.71063e-06	0.00011068	4.37801	EGF
1558323_at	-3.63615	-0.786485	-5.81277	3.61759e-06	0.000108353	4.4027	TMEM72
240320_at	-3.63382	0.0109615	-6.5165	5.79374e-07	3.12876e-05	6.18317	RNF212B
220724_at	-3.61984	-1.02663	-6.5662	5.1e-07	2.87605e-05	6.30709	CWH43
240033_at	-3.59701	0.965504	-6.76456	3.0738e-07	2.09318e-05	6.79891	PLG
1557474_at	-3.59571	-0.297946	-6.51861	5.76233e-07	3.11958e-05	6.18845	LOC284578
230830_at	-3.58484	-1.075	-4.4925	0.000121715	0.00138869	0.993644	SLC51B
205768_s_at	-3.57956	-0.532212	-7.10593	1.29956e-07	1.27339e-05	7.63442	SLC27A2
219277_s_at	-3.57921	-0.909419	-5.22939	1.69936e-05	0.000327109	2.89979	OGDHL
216604_s_at	-3.57395	0.294838	-5.72361	4.57633e-06	0.000127378	4.17418	SLC7A8
230081_at	-3.57345	-1.05073	-6.71241	3.50992e-07	2.28938e-05	6.67006	PLCXD3
233155_at	-3.56726	0.195077	-5.75523	4.20996e-06	0.000120432	4.25529	UPP2
206529_x_at	-3.56078	-0.159369	-9.01939	1.36936e-09	1.17409e-06	12.0261	SLC26A4
237450_at	-3.56052	-0.945446	-7.12588	1.23631e-07	1.22306e-05	7.68281	LOC389332
210619_s_at	-3.55687	-0.709281	-5.79855	3.75564e-06	0.000111404	4.36629	HYAL1
218844_at	-3.5393	-0.208242	-8.94409	1.62322e-09	1.17409e-06	11.8632	ACSF2
210085_s_at	-3.53318	-0.799969	-7.1495	1.16549e-07	1.19723e-05	7.74002	ANXA9
204965_at	-3.51939	0.974858	-3.00996	0.00564721	0.0259309	-2.65835	GC
228740_at	-3.51279	-0.971142	-8.08702	1.18597e-08	3.42428e-06	9.95071	RP11-999E24.3
210397_at	-3.50405	-0.549496	-5.04074	2.81184e-05	0.000469471	2.41128	DEFB1
220139_at	-3.49875	0.774188	-5.75446	4.21857e-06	0.000120519	4.2533	DNMT3L
1569926_s_at	-3.49128	0.476508	-6.34531	9.00714e-07	4.12851e-05	5.75435	SLC34A3
231217_at	-3.47431	0.266177	-8.96506	1.54802e-09	1.17409e-06	11.9087	SLC13A3
232494_at	-3.47228	-0.789915	-5.95904	2.46328e-06	8.27013e-05	4.77631	CYP8B1
209114_at	-3.47172	-1.23282	-4.26854	0.000220986	0.00213732	0.418894	TSPAN1
206878_at	-3.46675	-0.385712	-6.58083	4.91226e-07	2.82912e-05	6.34353	DAO
1556554_at	-3.45455	0.771208	-7.40309	6.21273e-08	8.40855e-06	8.34975	TRIM50
221605_s_at	-3.4508	-0.412838	-6.78012	2.95462e-07	2.03872e-05	6.83731	PIPOX
220303_at	-3.44799	0.654788	-6.16433	1.44065e-06	5.72428e-05	5.2978	PDZD3
230964_at	-3.44712	-0.883412	-6.40633	7.69354e-07	3.73508e-05	5.90757	FREM2
1555612_s_at	-3.4465	-0.251042	-5.11067	2.33278e-05	0.000412378	2.59241	G6PC
242340_at	-3.43718	-0.377296	-4.93635	3.71683e-05	0.000586292	2.14084	RP1-78O14.1
209966_x_at	-3.41193	-0.519865	-6.37238	8.3984e-07	3.95338e-05	5.82237	ESRRG
223623_at	-3.41103	-0.7463	-4.35793	0.000174226	0.00179917	0.647804	C2orf40
227450_at	-3.41078	-1.05597	-8.95629	1.57904e-09	1.17409e-06	11.8896	ERP27
237254_at	-3.38706	0.0352923	-6.2462	1.16443e-06	4.98336e-05	5.50473	SLC5A11
207444_at	-3.36926	0.537015	-6.68626	3.75186e-07	2.3896e-05	6.60532	SLC22A13
205978_at	-3.36595	-0.760858	-6.00118	2.20575e-06	7.65472e-05	4.88367	KL
219954_s_at	-3.35678	-1.30647	-4.5097	0.000116255	0.00134411	1.03793	GBA3
243200_at	-3.35477	-0.596538	-6.346	8.99119e-07	4.12851e-05	5.75608	RP11-369C8.1
242998_at	-3.34501	-0.151035	-6.23029	1.21356e-06	5.13273e-05	5.46456	RDH12
219789_at	-3.33926	-0.795185	-7.23181	9.49388e-08	1.05431e-05	7.93885	NPR3
219773_at	-3.33675	-0.393692	-8.32571	6.74997e-09	2.47747e-06	10.494	NOX4
206535_at	-3.33423	-1.46057	-3.73717	0.000895176	0.00634743	-0.921243	SLC2A2
237250_at	-3.33381	-0.64975	-5.87813	3.0461e-06	9.62969e-05	4.56985	RP11-320H14.1
207567_at	-3.32453	-0.255096	-6.05196	1.93138e-06	7.00569e-05	5.01281	SLC13A2
206552_s_at	-3.32092	0.0867885	-3.95162	0.000510835	0.00407896	-0.385423	TAC1
219543_at	-3.31874	-0.791062	-6.03691	2.00887e-06	7.19043e-05	4.97456	PBLD
240480_at	-3.31864	-0.660542	-5.46778	9.01018e-06	0.0002063	3.51587	TINAG
231632_at	-3.31853	0.0655654	-7.46034	5.39609e-08	7.84243e-06	8.48623	ERICH4
229777_at	-3.30806	-1.23713	-3.5346	0.00151141	0.00949782	-1.41914	CLRN3
209368_at	-3.30331	-0.734077	-4.56209	0.000101081	0.00120868	1.17297	EPHX2
1559131_a_at	-3.30216	-0.783012	-6.0153	2.12572e-06	7.46069e-05	4.9196	LOC101928047
224361_s_at	-3.29847	-0.635665	-6.96702	1.84169e-07	1.54948e-05	7.29617	IL17RB
205676_at	-3.28876	-0.0591885	-6.75474	3.15145e-07	2.11399e-05	6.77468	CYP27B1
239860_at	-3.28484	-1.11537	-4.71177	6.77592e-05	0.000906875	1.55952	LOC100130232
203914_x_at	-3.28196	-0.774404	-5.65248	5.52246e-06	0.000145586	3.99153	HPGD
228739_at	-3.26705	-1.33489	-5.05296	2.72152e-05	0.000460067	2.44293	CYS1
220510_at	-3.25738	0.619612	-8.56187	3.89346e-09	1.92478e-06	11.0234	RHBG
223806_s_at	-3.25253	-0.434688	-7.00932	1.65577e-07	1.41799e-05	7.39943	NAPSA
205175_s_at	-3.24471	-1.14745	-4.36502	0.000170967	0.00177203	0.665996	KHK
241915_at	-3.23295	-0.788227	-5.86309	3.16896e-06	9.89201e-05	4.53141	ACSM2B
206367_at	-3.22551	-0.217715	-3.96877	0.000488311	0.00393392	-0.34225	REN
209696_at	-3.22362	-0.287519	-6.78747	2.9e-07	2.02768e-05	6.85543	FBP1
204304_s_at	-3.22258	-0.604458	-3.48324	0.0017241	0.0105259	-1.54388	PROM1
230238_at	-3.21577	-1.00376	-6.20794	1.28614e-06	5.31234e-05	5.40809	SOWAHA
202525_at	-3.21087	-0.765819	-5.48185	8.67989e-06	0.000200815	3.55215	PRSS8
231416_at	-3.20733	-0.715688	-5.09313	2.44462e-05	0.00042589	2.54699	DHDH
205757_at	-3.20705	0.492281	-7.1731	1.09883e-07	1.16643e-05	7.79713	ENTPD5
229596_at	-3.2029	-0.612796	-5.25371	1.59267e-05	0.000313099	2.96272	AMDHD1
206775_at	-3.20055	-0.399827	-7.3528	7.03387e-08	9.01292e-06	8.2295	CUBN
231018_at	-3.1862	-0.966231	-5.55725	7.10624e-06	0.00017375	3.7465	PALM3
229177_at	-3.18442	-0.818735	-5.89112	2.94391e-06	9.4445e-05	4.60302	C16orf89
209343_at	-3.17871	-0.747331	-7.18868	1.057e-07	1.13313e-05	7.83476	EFHD1
205364_at	-3.17705	-0.320727	-5.09134	2.45637e-05	0.00042697	2.54234	ACOX2
219525_at	-3.15152	-1.26961	-4.28541	0.000211293	0.00206291	0.462061	SLC47A1
211890_x_at	-3.13454	-0.327892	-6.37213	8.40379e-07	3.95338e-05	5.82174	CAPN3
205328_at	-3.12456	-1.2725	-4.46808	0.000129908	0.00145308	0.930789	CLDN10
219250_s_at	-3.12169	-1.08746	-5.00452	3.0976e-05	0.000503215	2.31745	FLRT3
204268_at	-3.10161	-0.596365	-6.79487	2.84602e-07	2.02067e-05	6.87368	S100A2
236639_at	-3.10095	0.735554	-7.1574	1.14272e-07	1.19723e-05	7.75915	LOC101926906
240378_at	-3.09898	0.418462	-7.36415	6.83935e-08	8.87664e-06	8.25667	LOC101929040
229740_at	-3.09247	-0.0786731	-8.95943	1.56784e-09	1.17409e-06	11.8965	SMIM5
220332_at	-3.09106	-0.958723	-4.60686	8.96884e-05	0.00110478	1.28848	CLDN16
229057_at	-3.07961	-0.29105	-7.47451	5.21147e-08	7.72975e-06	8.51994	SCN2A
207298_at	-3.07617	-1.0041	-4.09898	0.00034637	0.00300627	-0.0129994	SLC17A3
239420_at	-3.07179	-0.379512	-7.62264	3.62712e-08	6.18466e-06	8.87071	LINC01187
227480_at	-3.01726	-0.176223	-5.06881	2.60873e-05	0.000447567	2.48398	SUSD2
207076_s_at	-3.01571	-0.333054	-6.61001	4.55869e-07	2.74218e-05	6.4161	ASS1
1552766_at	-3.00735	-0.632692	-5.86655	3.14024e-06	9.85534e-05	4.54026	HS6ST2
239093_at	-3.0041	-0.714535	-9.5611	4.11772e-10	1.09135e-06	13.1742	HOGA1
206262_at	-2.9984	-0.638492	-4.37848	0.000164951	0.00172811	0.700516	ADH1C
218952_at	-2.99784	-0.800219	-5.39534	1.0923e-05	0.000235128	3.32888	PCSK1N
206717_at	-2.99455	0.181854	-5.29022	1.44499e-05	0.000290289	3.05718	MYH8
223550_s_at	-2.99252	-0.957846	-5.57747	6.73541e-06	0.000168036	3.79857	CA10
207542_s_at	-2.98063	-0.952277	-5.46769	9.01224e-06	0.0002063	3.51565	AQP1
206325_at	-2.97464	-0.557504	-4.41496	0.000149675	0.00160594	0.794191	SERPINA6
240323_at	-2.96537	-0.940485	-6.30404	1.00225e-06	4.46579e-05	5.65053	RP11-728F11.4
219655_at	-2.94886	0.289108	-7.15202	1.15818e-07	1.19723e-05	7.74612	SUGCT
208034_s_at	-2.94662	0.341608	-5.57985	6.69311e-06	0.000167365	3.8047	PROZ
1553970_s_at	-2.94308	0.261492	-4.30453	0.000200821	0.00198938	0.510988	CEL
223732_at	-2.93489	-0.377192	-5.62778	5.89541e-06	0.000151621	3.92802	SLC23A1
231693_at	-2.93211	0.0802077	-5.96983	2.39453e-06	8.13718e-05	4.80383	FABP1
239726_at	-2.93116	-0.185973	-6.75453	3.15316e-07	2.11399e-05	6.77416	ANK3
205464_at	-2.92229	-0.440585	-3.81125	0.000737968	0.00545045	-0.737057	SCNN1B
210408_s_at	-2.91069	0.810915	-4.4878	0.000123251	0.00139985	0.981546	CPNE6
205820_s_at	-2.90842	0.390062	-4.47346	0.000128056	0.00143458	0.944641	APOC3
206672_at	-2.90402	0.257208	-8.18201	9.46818e-09	3.0602e-06	10.1679	AQP2
229485_x_at	-2.88606	-0.806862	-6.32886	9.39873e-07	4.26686e-05	5.71299	SHISA3
219945_at	-2.87866	-0.517262	-8.02196	1.38468e-08	3.48665e-06	9.80123	DDX25
220276_at	-2.87752	-1.07187	-4.25511	0.000229007	0.00218658	0.384589	RERGL
242271_at	-2.87748	-0.802631	-5.23891	1.65676e-05	0.000321067	2.92443	SLC26A9
201839_s_at	-2.86745	-1.13505	-4.68329	7.31189e-05	0.000957493	1.4859	EPCAM
220074_at	-2.86296	0.100619	-3.50643	0.00162469	0.0100666	-1.48764	CDHR5
244119_at	-2.86185	-0.6067	-4.25934	0.000226453	0.00216696	0.39538	LINC00551
219121_s_at	-2.8594	-1.21152	-4.30481	0.000200676	0.00198885	0.511685	ESRP1
206209_s_at	-2.85697	-0.385462	-5.76009	4.15631e-06	0.00011937	4.26775	CA4
237226_at	-2.85362	-0.584188	-6.43518	7.14209e-07	3.58014e-05	5.97985	RP11-503C24.6
220727_at	-2.84525	0.0502077	-7.62338	3.62054e-08	6.18466e-06	8.87246	KCNK10
204437_s_at	-2.83637	-0.345138	-6.0917	1.74098e-06	6.48896e-05	5.11371	FOLR1
224485_s_at	-2.83178	0.299508	-4.68029	7.37079e-05	0.000963855	1.47814	SLC30A2
226846_at	-2.82339	-0.527735	-5.82571	3.49644e-06	0.000106193	4.43581	PHYHD1
208240_s_at	-2.82262	-0.714058	-6.41248	7.57255e-07	3.71004e-05	5.92297	FGF1
207095_at	-2.81368	-0.857169	-4.46402	0.000131324	0.00146513	0.920332	SLC10A2
205682_x_at	-2.81257	-0.401269	-5.14049	2.15422e-05	0.00039055	2.66965	APOM
205544_s_at	-2.81027	0.114365	-4.04331	0.000401241	0.00336492	-0.154069	CR2
205380_at	-2.80718	-1.01864	-4.09551	0.000349569	0.00302918	-0.0218249	PDZK1
231150_at	-2.79899	-0.208704	-5.84084	3.35999e-06	0.000102914	4.47451	RP11-61L19.2
221868_at	-2.79862	-1.04226	-4.55636	0.000102639	0.00122258	1.1582	PAIP2B
236706_at	-2.79782	-0.799985	-3.84357	0.0006782	0.00512572	-0.656412	LYG1
239350_at	-2.79072	0.230081	-7.15126	1.16038e-07	1.19723e-05	7.74428	MARVELD3
239656_at	-2.78465	-0.724823	-5.8832	3.00582e-06	9.56246e-05	4.58279	LHFPL3-AS2
218960_at	-2.78391	-1.14712	-4.54173	0.000106727	0.00126087	1.12048	TMPRSS4
219370_at	-2.78366	-0.547885	-5.77434	4.00308e-06	0.000116202	4.30427	RPRM
235515_at	-2.78012	-0.621435	-6.74399	3.23884e-07	2.15429e-05	6.74812	SYNE4
230949_at	-2.77067	-0.425835	-5.2247	1.72071e-05	0.000330337	2.88767	SLC23A3
240114_s_at	-2.76441	0.0554808	-7.34249	7.21546e-08	9.16068e-06	8.2048	TMEM174
230668_at	-2.76232	-0.0224231	-4.98629	3.2523e-05	0.000524412	2.27021	NKAIN4
223074_s_at	-2.75951	-0.787438	-6.75457	3.15283e-07	2.11399e-05	6.77426	AIF1L
224505_s_at	-2.75484	-0.58735	-4.94276	3.65368e-05	0.000578788	2.15744	PLCD4
230602_at	-2.75304	-0.922012	-4.1773	0.000281521	0.00255076	0.186083	ACMSD
239087_at	-2.74075	-0.100919	-4.33234	0.000186505	0.00188639	0.582202	ANKS4B
204476_s_at	-2.73797	0.261338	-6.91935	2.07685e-07	1.64139e-05	7.17954	PC
226597_at	-2.72818	-0.482519	-6.46431	6.62585e-07	3.44083e-05	6.05276	REEP6
244151_at	-2.72366	-0.120823	-6.09726	1.71589e-06	6.43978e-05	5.12782	SMLR1
242947_at	-2.72298	-0.4307	-5.84225	3.34748e-06	0.000102677	4.47813	RP4-680D5.8
1557776_at	-2.72235	-0.387812	-6.151	1.49152e-06	5.81361e-05	5.26406	LOC101928303
236523_at	-2.7211	-0.0893962	-3.89924	0.000586164	0.00455287	-0.517027	LOC285556
205489_at	-2.71995	-0.502215	-4.92119	3.87054e-05	0.000603866	2.10158	CRYM
219937_at	-2.71417	-1.18449	-3.64264	0.00114399	0.00768393	-1.15469	TRHDE
1557176_a_at	-2.70462	-0.9382	-5.43947	9.71383e-06	0.000216413	3.44283	C14orf37
206030_at	-2.70171	-1.00347	-3.97911	0.000475202	0.00384691	-0.31619	ASPA
230642_at	-2.6955	-0.17805	-5.86483	3.15453e-06	9.88588e-05	4.53585	RP11-297L17.2
238498_at	-2.69332	-0.855296	-5.41377	1.04007e-05	0.000227733	3.37646	RP3-406A7.7
219643_at	-2.6886	-0.987	-5.65504	5.48523e-06	0.000144857	3.9981	LRP1B
1553746_a_at	-2.68611	0.358192	-3.89636	0.00059061	0.00457752	-0.524253	OTOGL
215692_s_at	-2.68605	-0.650346	-6.05992	1.89162e-06	6.90775e-05	5.03303	MPPED2
216010_x_at	-2.68482	-0.453012	-6.36142	8.63975e-07	4.01489e-05	5.79483	FUT3
219995_s_at	-2.68358	0.0684385	-4.50676	0.000117169	0.00135323	1.03038	ZNF750
213629_x_at	-2.67328	-0.63525	-5.39672	1.08831e-05	0.000234798	3.33243	MT1F
229313_at	-2.67099	-0.76975	-4.60158	9.09622e-05	0.00111476	1.27485	ANO5
219735_s_at	-2.66826	-0.467746	-8.39812	5.6975e-09	2.2032e-06	10.6572	TFCP2L1
205259_at	-2.66796	-1.02697	-5.07673	2.5541e-05	0.000440359	2.5045	NR3C2
244289_at	-2.66301	-0.587212	-6.74933	3.19509e-07	2.13549e-05	6.76133	ZNF300P1
229634_at	-2.66165	-0.694927	-4.01843	0.000428442	0.00353984	-0.216949	TMEM139
218918_at	-2.65546	-0.346746	-6.54224	5.42319e-07	2.9959e-05	6.24739	MAN1C1
207858_s_at	-2.65074	0.172754	-4.36216	0.000172274	0.00178156	0.658659	PKLR
243708_at	-2.64885	-0.372223	-5.86294	3.17019e-06	9.89201e-05	4.53103	TMEM132E
209981_at	-2.64802	-0.636277	-5.66087	5.40136e-06	0.000143212	4.01308	CSDC2
1570189_at	-2.64665	-0.616058	-4.58669	9.46538e-05	0.00114702	1.23642	LINC00671
236058_at	-2.64318	-1.00376	-5.32026	1.33389e-05	0.000272504	3.13485	KDF1
206617_s_at	-2.64205	-0.448419	-5.04399	2.78754e-05	0.000467125	2.41969	RENBP
237572_at	-2.64076	-0.553896	-6.12906	1.57931e-06	6.08542e-05	5.20846	UGT3A1
1569555_at	-2.64024	-0.700696	-5.34464	1.25007e-05	0.000258057	3.19787	GDA
207729_at	-2.62492	-0.491892	-5.24765	1.61861e-05	0.000315515	2.94704	CDH9
231008_at	-2.61644	-0.537396	-6.20826	1.28507e-06	5.31234e-05	5.4089	UNC5CL
236407_at	-2.61496	-0.0144346	-5.70276	4.83533e-06	0.00013171	4.12067	KCNE1
228918_at	-2.61362	-0.0496154	-6.00368	2.19141e-06	7.62266e-05	4.89001	SLC43A2
238245_at	-2.61325	0.0160077	-5.57564	6.76817e-06	0.000168659	3.79386	ENPP7
221662_s_at	-2.61185	0.400742	-7.42236	5.92473e-08	8.19253e-06	8.39572	SLC22A7
231334_at	-2.60754	-0.327154	-5.97036	2.39124e-06	8.13718e-05	4.80517	LOC101929480
229158_at	-2.60388	0.223988	-4.23735	0.000240068	0.00226148	0.339216	WNK4
220393_at	-2.60188	-1.06904	-3.11794	0.00432868	0.021222	-2.41029	LGSN
206692_at	-2.59798	-0.786873	-5.90959	2.80447e-06	9.17385e-05	4.6502	KCNJ10
1560884_at	-2.59591	-0.591231	-4.40976	0.00015176	0.00161889	0.780854	SLC17A1
243951_at	-2.59572	-0.693996	-6.86978	2.35398e-07	1.77614e-05	7.05796	ABCB1
221950_at	-2.59513	-0.922435	-4.63517	8.31543e-05	0.00104328	1.36158	EMX2
239464_at	-2.5925	-0.463312	-4.6016	9.09575e-05	0.00111476	1.2749	KCNJ15
219739_at	-2.59147	-1.06907	-3.35291	0.00240255	0.0135806	-1.85741	RNF186
1553319_at	-2.58958	-0.331573	-5.19571	1.85909e-05	0.000351296	2.81261	OXGR1
218931_at	-2.58413	-0.804412	-4.5383	0.00010771	0.00126902	1.11163	RAB17
226403_at	-2.58335	-0.455569	-8.27936	7.52606e-09	2.62866e-06	10.3891	TMC4
210739_x_at	-2.58292	0.0917885	-6.38136	8.2058e-07	3.88558e-05	5.84492	SLC4A4
209602_s_at	-2.56748	-0.680612	-4.78734	5.53622e-05	0.000788211	1.75501	GATA3
206269_at	-2.56252	-0.0974577	-4.75014	6.11519e-05	0.000842931	1.65876	GCM1
204447_at	-2.55502	-0.502281	-6.08292	1.78132e-06	6.59349e-05	5.09144	LZTS3
237639_at	-2.55232	-0.111946	-5.25981	1.56697e-05	0.000309324	2.97851	TMEM207
204836_at	-2.5518	-0.273662	-5.97661	2.35236e-06	8.08493e-05	4.82111	GLDC
204973_at	-2.5459	-0.692927	-5.28643	1.45966e-05	0.000292134	3.04737	GJB1
227971_at	-2.54502	-0.431973	-5.56062	7.04313e-06	0.000173317	3.75517	NRK
228717_at	-2.54496	0.263788	-6.52703	5.63912e-07	3.07595e-05	6.20946	LOC102723864
1553809_a_at	-2.53825	-0.654935	-4.26942	0.000220464	0.00213418	0.421169	TMEM252
204931_at	-2.53508	-0.919046	-4.44092	0.000139664	0.00153058	0.860939	TCF21
230971_x_at	-2.53408	-1.07172	-3.55972	0.00141687	0.00903751	-1.35788	GLTPD2
211552_s_at	-2.52872	-0.232369	-6.69908	3.63116e-07	2.33061e-05	6.63708	ALDH4A1
216953_s_at	-2.52841	-0.939835	-4.23344	0.000242574	0.00227893	0.329229	WT1
219867_at	-2.52769	-0.463592	-3.95616	0.000504772	0.00403799	-0.373993	CHODL
225822_at	-2.52707	-0.865796	-5.61071	6.16796e-06	0.000157508	3.8841	TMEM125
219127_at	-2.52404	-0.711435	-5.68594	5.05504e-06	0.000136663	4.07748	PRR15L
240661_at	-2.52249	-0.383992	-5.15709	2.06086e-05	0.000377244	2.71263	LOC100506459
219747_at	-2.5151	-0.902927	-4.03751	0.000407425	0.0034078	-0.168734	NDNF
206461_x_at	-2.51265	-0.566712	-5.48063	8.70795e-06	0.000201035	3.54902	MT1H
219268_at	-2.50837	-0.108977	-7.60325	3.80269e-08	6.3344e-06	8.82497	ETNK2
205589_at	-2.50745	-0.396762	-5.06601	2.6283e-05	0.000449927	2.47673	MYL3
221008_s_at	-2.50318	-0.428442	-4.52211	0.000112466	0.0013115	1.06992	ETNPPL
215129_at	-2.50064	-0.392273	-5.71435	4.68957e-06	0.000128874	4.15042	PIK3C2G
219615_s_at	-2.50041	-0.355012	-5.28601	1.46131e-05	0.000292149	3.04628	KCNK5
231540_at	-2.49902	0.681738	-4.91289	3.95739e-05	0.000616084	2.08008	LOC100130691
205780_at	-2.48514	-0.759685	-6.25057	1.1513e-06	4.94673e-05	5.51575	BIK
205471_s_at	-2.48489	-0.528162	-7.41803	5.98815e-08	8.20718e-06	8.38541	DACH1
219313_at	-2.48408	-0.791292	-4.77544	5.71514e-05	0.000803645	1.72423	GRAMD1C
207184_at	-2.48188	-0.537485	-4.26639	0.000222248	0.00214473	0.413416	SLC6A13
244723_at	-2.48073	0.154919	-6.43817	7.08728e-07	3.57751e-05	5.98734	ACSM2A
231051_at	-2.47932	0.260765	-6.38295	8.17234e-07	3.88558e-05	5.84889	LINC00948
210064_s_at	-2.47373	-0.723612	-6.86735	2.36849e-07	1.78089e-05	7.05199	UPK1B
219541_at	-2.46548	-0.385558	-4.88307	4.2858e-05	0.000654044	2.00286	LIME1
1554559_at	-2.46195	-0.863988	-6.43206	7.19973e-07	3.5924e-05	5.97204	GPR62
223467_at	-2.45316	-0.393796	-5.06653	2.62463e-05	0.000449655	2.47809	RASD1
1553722_s_at	-2.45209	0.141269	-4.62386	8.57057e-05	0.00106787	1.33237	RNF152
222967_at	-2.43811	0.232615	-5.11956	2.27802e-05	0.000405578	2.61545	SLC5A7
230822_at	-2.43771	-0.596446	-5.01494	3.01252e-05	0.000492719	2.34445	TMEM61
230472_at	-2.43194	-0.629292	-5.62863	5.88219e-06	0.000151461	3.9302	IRX1
235153_at	-2.42762	-0.562362	-4.55956	0.000101765	0.00121497	1.16646	RNF183
223233_s_at	-2.42214	-0.645246	-5.67968	5.13939e-06	0.000138425	4.0614	CGN
240192_at	-2.41488	0.889442	-4.71343	6.74587e-05	0.000903412	1.56382	GATA3-AS1
205082_s_at	-2.4145	-0.904312	-3.84489	0.000675857	0.00511022	-0.653105	AOX1
231517_at	-2.40666	-0.635654	-4.11879	0.00032869	0.00287239	0.0372898	ZYG11A
207387_s_at	-2.40642	0.15905	-6.4826	6.32114e-07	3.33864e-05	6.09851	GK
216699_s_at	-2.39588	0.567619	-5.1645	2.02052e-05	0.000372396	2.73181	KLK1
219281_at	-2.39003	0.168785	-7.44263	5.63629e-08	7.98411e-06	8.44405	MSRA
205477_s_at	-2.38499	-0.151004	-4.73255	6.40969e-05	0.000871541	1.61326	AMBP
202831_at	-2.38438	-0.291873	-5.53729	7.49241e-06	0.000179677	3.69508	GPX2
204519_s_at	-2.37707	-0.660158	-5.21121	1.78376e-05	0.000339133	2.85275	PLLP
202108_at	-2.37606	0.0886	-6.05341	1.92406e-06	6.99085e-05	5.0165	PEPD
222901_s_at	-2.37528	-0.750896	-4.54223	0.000106587	0.00125991	1.12175	KCNJ16
219368_at	-2.37289	-0.919477	-3.82722	0.000707813	0.00529275	-0.697227	NAP1L2
244565_at	-2.37085	-0.0457615	-6.0034	2.19299e-06	7.62266e-05	4.88931	HMX2
215264_at	-2.35649	-0.00535385	-5.67989	5.1365e-06	0.000138425	4.06194	EMX1
236205_at	-2.35567	-0.769381	-4.1863	0.000274885	0.00250743	0.209004	ABCC6P1
217973_at	-2.35558	0.620758	-6.56089	5.16985e-07	2.90034e-05	6.29388	DCXR
219738_s_at	-2.35478	-0.418423	-3.91549	0.000561691	0.00439907	-0.476239	PCDH9
233030_at	-2.35375	0.0653077	-4.37224	0.000167711	0.00174857	0.684527	PNPLA3
218332_at	-2.35308	-0.849488	-3.8163	0.000728316	0.00539941	-0.724489	BEX1
237736_at	-2.35203	0.102923	-6.4151	7.52154e-07	3.70179e-05	5.92954	BSND
218285_s_at	-2.3478	-0.594031	-6.70644	3.56371e-07	2.30792e-05	6.65529	BDH2
206230_at	-2.34599	-0.375958	-5.44961	9.45562e-06	0.00021361	3.469	LHX1
230963_at	-2.34456	-0.524173	-5.01694	2.9965e-05	0.000491213	2.34962	EMX2OS
213651_at	-2.34377	-0.0935154	-5.19144	1.88034e-05	0.000353768	2.80158	INPP5J
1553729_s_at	-2.3431	0.0249654	-4.74329	6.22825e-05	0.000854166	1.64104	LRRC43
238755_at	-2.34088	-0.508492	-5.1636	2.02539e-05	0.000372958	2.72948	RASSF10
204588_s_at	-2.34032	-0.504954	-5.91751	2.7468e-06	9.02609e-05	4.6704	SLC7A7
210130_s_at	-2.33409	-0.542246	-6.453	6.8216e-07	3.46764e-05	6.02447	TM7SF2
237063_at	-2.33238	0.558508	-5.85463	3.24025e-06	0.000100527	4.50978	RP11-44F14.8
1553912_at	-2.33053	-0.437342	-4.12839	0.000320447	0.00281741	0.0616775	LINC00955
230595_at	-2.32957	-0.602569	-4.45729	0.000133699	0.00148399	0.903039	PGM5-AS1
236044_at	-2.32192	-0.611396	-4.68927	7.19599e-05	0.000946139	1.50135	PPAPDC1A
213050_at	-2.32144	-0.603904	-4.05855	0.000385414	0.00326021	-0.115477	COBL
242579_at	-2.31383	0.00905385	-7.15193	1.15843e-07	1.19723e-05	7.74591	BMPR1B
1563874_at	-2.31306	-0.310708	-4.47777	0.000126592	0.0014226	0.955737	WDR72
203256_at	-2.31109	-0.903585	-3.7574	0.000849261	0.00609571	-0.871055	CDH3
232124_at	-2.31051	-0.737815	-4.31952	0.000192973	0.00193913	0.549371	FAM198A
242871_at	-2.30995	-0.326315	-6.58967	4.80233e-07	2.80557e-05	6.36552	PAQR5
232127_at	-2.30857	0.225562	-6.30233	1.0067e-06	4.47639e-05	5.64622	CLCN5
230991_at	-2.30856	-0.673427	-4.31141	0.000197184	0.00196684	0.528586	LOC102724156
206469_x_at	-2.30778	-0.249562	-5.80347	3.70731e-06	0.00011068	4.37888	AKR7A3
219298_at	-2.30733	-0.953635	-3.12549	0.00424848	0.0209188	-2.3928	ECHDC3
236261_at	-2.30667	-0.157604	-5.87714	3.05402e-06	9.64065e-05	4.56732	OSBPL6
217546_at	-2.30662	-0.44155	-2.96807	0.00625521	0.0281088	-2.75343	MT1M
220753_s_at	-2.30333	-0.500896	-4.92463	3.83508e-05	0.000599629	2.11049	CRYL1
238018_at	-2.30312	-0.701981	-2.77186	0.0100278	0.0402132	-3.18977	FAM150B
217551_at	-2.30173	-0.598888	-6.95582	1.89441e-07	1.56233e-05	7.26878	OR7E14P
214324_at	-2.3013	0.387819	-4.26292	0.000224307	0.00215404	0.404543	GP2
211456_x_at	-2.29103	-0.744846	-4.65429	7.90123e-05	0.00100732	1.41096	MT1HL1
200606_at	-2.28866	-0.890223	-4.05648	0.000387525	0.00327403	-0.120715	DSP
205777_at	-2.28574	0.0625385	-5.53605	7.517e-06	0.000180004	3.6919	DUSP9
228360_at	-2.28176	-0.0878808	-5.75186	4.2476e-06	0.000120711	4.24663	LYPD6B
237054_at	-2.2808	-0.585154	-3.61888	0.00121644	0.00802131	-1.21306	ENPP5
231325_at	-2.28023	-0.607331	-3.68299	0.00103046	0.00709736	-1.05528	UNC5D
206410_at	-2.27913	-0.427696	-4.16808	0.000288485	0.00260008	0.162602	NR0B2
240200_at	-2.27838	-0.484904	-4.71131	6.78427e-05	0.000907379	1.55833	SULT1C2
215966_x_at	-2.27802	-0.222865	-5.63313	5.81259e-06	0.000150384	3.94177	GK3P
240838_s_at	-2.27499	-0.595204	-3.50088	0.00164797	0.0101788	-1.50111	LOC145837
228621_at	-2.26766	-0.299785	-5.78833	3.85815e-06	0.000113209	4.34011	HFE2
227560_at	-2.2674	0.126838	-6.88384	2.27174e-07	1.74449e-05	7.09248	SFXN2
238160_at	-2.2624	-0.477869	-4.30099	0.000202721	0.00200246	0.501927	ACOT12
231790_at	-2.26151	-0.444292	-5.01432	3.01757e-05	0.000492802	2.34282	DMGDH
235129_at	-2.25646	-0.486608	-4.22073	0.000250894	0.00234186	0.296798	PPP1R1A
1557226_a_at	-2.25573	-0.107896	-4.14351	0.000307882	0.00273806	0.10009	ASPG
204733_at	-2.25192	-0.585708	-5.967	2.41241e-06	8.13718e-05	4.7966	KLK6
233979_s_at	-2.24705	0.0184269	-4.49224	0.000121798	0.00138891	0.992984	ESPN
236302_at	-2.2432	-0.160769	-4.67469	7.48194e-05	0.000974859	1.46367	PPM1E
232549_at	-2.24152	-0.753715	-4.07681	0.000367274	0.00315482	-0.0692312	RBM11
235898_at	-2.23905	-0.538973	-3.80772	0.000744816	0.00549353	-0.745873	LOC102723845
221221_s_at	-2.23775	0.325073	-5.97134	2.38512e-06	8.13718e-05	4.80766	KLHL3
1552362_a_at	-2.23702	-0.283296	-4.43697	0.000141144	0.00154368	0.850773	LEAP2
225165_at	-2.237	-0.512392	-5.49493	8.38353e-06	0.000195	3.5859	PPP1R1B
229526_at	-2.23631	-0.625162	-4.67848	7.40655e-05	0.000967363	1.47346	AQP11
230912_at	-2.23615	0.0581385	-4.68379	7.30221e-05	0.0009572	1.48718	ASPDH
232422_at	-2.23582	0.295604	-5.18066	1.93522e-05	0.000361893	2.77366	GGACT
206539_s_at	-2.23501	-0.431619	-4.43798	0.000140766	0.00154089	0.853359	CYP4F12
243755_at	-2.23494	0.0373923	-7.25015	9.07084e-08	1.02842e-05	7.98304	PRLR
226961_at	-2.23231	-0.457346	-5.50472	8.16853e-06	0.000190408	3.61114	PRR15
220059_at	-2.22954	-0.351862	-5.33436	1.28473e-05	0.000264206	3.17131	STAP1
240642_at	-2.22357	0.332069	-4.73144	6.42866e-05	0.000871714	1.6104	ZMYM2
226281_at	-2.2162	-0.576908	-4.3779	0.000165204	0.00172992	0.699041	DNER
205155_s_at	-2.21108	-0.24885	-4.62832	8.46902e-05	0.00105704	1.34389	SPTBN2
209752_at	-2.21014	0.0188846	-2.30723	0.0290369	0.0902532	-4.15347	REG1A
211422_at	-2.20967	0.111058	-5.17238	1.97847e-05	0.000367127	2.75222	TRPM3
225354_s_at	-2.20944	-0.834942	-3.81441	0.000731918	0.00542244	-0.729198	SH3BGRL2
1553765_a_at	-2.20798	-0.732862	-3.677	0.00104659	0.00718348	-1.07005	KLHL32
202847_at	-2.20663	0.548246	-5.77445	4.00189e-06	0.000116202	4.30456	PCK2
224412_s_at	-2.20531	0.7645	-4.50852	0.000116621	0.00134761	1.0349	TRPM6
230222_at	-2.20294	0.265046	-4.93645	3.71583e-05	0.000586292	2.1411	RP11-456H18.2
235924_at	-2.20268	-0.5012	-7.22144	9.74209e-08	1.07635e-05	7.91384	FRK
244264_at	-2.19549	-0.195285	-5.86857	3.12367e-06	9.83185e-05	4.5454	KLRG2
207007_at	-2.19456	0.224242	-5.22253	1.73074e-05	0.000331674	2.88203	NR1I3
231336_at	-2.18997	0.108808	-4.57014	9.89311e-05	0.00118748	1.19373	CPNE4
219970_at	-2.18474	-0.699923	-4.09658	0.000348575	0.00302217	-0.0190912	GIPC2
233047_at	-2.18371	-0.417431	-4.42292	0.000146532	0.00158262	0.814651	FRMD7
210377_at	-2.17795	-0.475312	-5.37131	1.1644e-05	0.000246482	3.2668	ACSM3
209897_s_at	-2.17757	-0.307623	-5.22294	1.72882e-05	0.000331599	2.88311	SLIT2
229230_at	-2.17502	-0.606831	-2.91244	0.00715942	0.0310477	-2.87869	SLC51A
238742_x_at	-2.16999	-0.234112	-4.13361	0.000316055	0.00279012	0.0749298	LOC102724362
230419_at	-2.16208	-0.506073	-4.63469	8.32615e-05	0.00104342	1.36033	SOX9-AS1
244741_s_at	-2.16023	-0.723262	-6.40212	7.77768e-07	3.7595e-05	5.89699	ZNF667-AS1
226226_at	-2.16005	-0.598881	-5.04094	2.81032e-05	0.000469471	2.4118	TMEM45B
206239_s_at	-2.15932	-0.279377	-2.85283	0.00826529	0.0347192	-3.01158	SPINK1
231711_at	-2.14698	-0.297273	-3.94616	0.000518226	0.00411823	-0.399173	ACPP
1569341_at	-2.14685	-0.1218	-5.25038	1.60688e-05	0.000314336	2.9541	RP3-337H4.8
220186_s_at	-2.14345	-0.0552846	-7.05857	1.4632e-07	1.34796e-05	7.51938	CDHR2
205177_at	-2.14173	0.388373	-4.43555	0.000141681	0.00154799	0.847111	TNNI1
204260_at	-2.14163	0.0397231	-4.02926	0.000416381	0.00346531	-0.18958	CHGB
239533_at	-2.1415	0.17485	-8.93234	1.66701e-09	1.17409e-06	11.8377	GPR155
221716_s_at	-2.13894	-0.195	-4.68322	7.31329e-05	0.000957493	1.48572	ACSBG2
1563022_at	-2.13705	-0.405596	-4.36784	0.000169691	0.00176242	0.673218	CCDC160
1562844_at	-2.13613	-0.718312	-4.47725	0.000126768	0.0014231	0.954394	LINC01115
65517_at	-2.1347	-0.109165	-5.88757	2.97145e-06	9.49068e-05	4.59397	AP1M2
223315_at	-2.13466	-0.642508	-4.42743	0.000144782	0.0015692	0.826236	NTN4
237484_at	-2.12738	-0.889435	-6.15071	1.49267e-06	5.81361e-05	5.26332	SMCO3
228440_at	-2.12329	-0.420762	-4.66558	7.66629e-05	0.000988176	1.44014	RP11-164P12.4
231009_at	-2.12161	-0.151827	-4.58017	9.63161e-05	0.00116377	1.21961	PLA2G12B
1560089_at	-2.12022	-0.429985	-6.09386	1.73116e-06	6.46349e-05	5.11921	LOC100289019
219702_at	-2.1199	-0.109435	-5.09673	2.42123e-05	0.000423446	2.55631	PLAC1
235867_at	-2.11964	-0.109258	-6.29097	1.03677e-06	4.56327e-05	5.61761	GSTM3
219722_s_at	-2.11942	-0.177604	-5.35382	1.21989e-05	0.000253764	3.22159	GDPD3
204712_at	-2.11787	-0.553842	-3.54634	0.00146649	0.00928831	-1.39053	WIF1
226587_at	-2.11598	-0.13205	-6.04623	1.96052e-06	7.07906e-05	4.99825	PWAR6
220638_s_at	-2.11164	0.581158	-4.04412	0.000400384	0.00335928	-0.152018	CBLC
228653_at	-2.11024	0.0478346	-6.62539	4.38285e-07	2.65856e-05	6.45432	SAMD5
220951_s_at	-2.10869	-0.401177	-4.8241	5.01789e-05	0.00073371	1.85016	A1CF
230946_at	-2.10769	0.00818462	-4.8734	4.39809e-05	0.000667887	1.97781	FMN2
237942_at	-2.10669	-0.330431	-4.08174	0.000362516	0.00311519	-0.056721	SNRK-AS1
1553589_a_at	-2.10205	-0.567681	-4.54558	0.000105637	0.00125141	1.13039	PDZK1IP1
242908_x_at	-2.10094	-0.466769	-3.16298	0.00387077	0.0194481	-2.30566	RP5-1007H16.1
206172_at	-2.09465	-0.569242	-3.34698	0.0024389	0.0137323	-1.87157	IL13RA2
202834_at	-2.09309	-0.660838	-3.58962	0.00131185	0.00851049	-1.28478	AGT
229309_at	-2.0862	0.0517692	-5.22184	1.73389e-05	0.000331984	2.88027	ADRB1
1555801_s_at	-2.08403	-0.827054	-3.36028	0.00235814	0.0133784	-1.83981	ZNF385B
234413_at	-2.08318	-0.410958	-4.21879	0.000252192	0.00234992	0.291836	RP4-633H17.2
206263_at	-2.07946	-0.521992	-5.83159	3.44275e-06	0.000105014	4.45085	FMO4
211682_x_at	-2.07603	-0.035	-5.12409	2.25067e-05	0.000401799	2.62716	UGT2B28
219873_at	-2.07255	-0.000592308	-5.3728	1.15981e-05	0.000245955	3.27064	COLEC11
236972_at	-2.07238	-0.0599615	-3.27779	0.00290422	0.015664	-2.036	TRIM63
221232_s_at	-2.07167	-0.206588	-3.81128	0.000737919	0.00545045	-0.736993	ANKRD2
228086_at	-2.07092	-0.320838	-5.33663	1.27701e-05	0.000262867	3.17716	STK33
212701_at	-2.06786	0.0345077	-6.58184	4.89958e-07	2.82912e-05	6.34604	TLN2
218024_at	-2.06721	0.0992346	-6.63032	4.3279e-07	2.6326e-05	6.46658	MPC1
220270_at	-2.06654	0.444785	-4.2786	0.000215152	0.0020921	0.444641	RNF17
239381_at	-2.06522	-0.447246	-7.56166	4.20936e-08	6.90558e-06	8.72665	KLK7
236150_at	-2.06412	-0.285785	-6.37157	8.41611e-07	3.95338e-05	5.82032	HYKK
1560788_at	-2.05935	0.262035	-4.59304	9.30605e-05	0.00113279	1.25282	MYO3B
231310_at	-2.05842	-0.511146	-4.42641	0.000145174	0.00157188	0.823626	TRIM71
220065_at	-2.05594	0.3273	-2.25075	0.0328459	0.0988985	-4.26296	TNMD
214238_at	-2.05394	-0.672154	-4.49828	0.000119853	0.00137324	1.00852	AC012065.7
244880_at	-2.05374	-0.557054	-3.58771	0.00131833	0.00855	-1.28947	RP11-1260E13.2
218792_s_at	-2.05321	-0.659665	-5.82198	3.53099e-06	0.000106942	4.42625	BSPRY
204542_at	-2.05252	-0.705712	-3.40756	0.00209138	0.0121939	-1.7265	ST6GALNAC2
233305_at	-2.05246	-0.449738	-3.02893	0.00539064	0.0250988	-2.61505	NECAB1
220331_at	-2.05162	-0.246015	-4.47832	0.000126409	0.0014226	0.957133	CYP46A1
228613_at	-2.04871	0.295231	-5.75236	4.24196e-06	0.000120709	4.24793	RAB11FIP3
224053_s_at	-2.04739	-0.0586962	-5.04781	2.75922e-05	0.000463545	2.4296	SLC4A9
234219_at	-2.04717	0.132208	-5.3178	1.34267e-05	0.000274038	3.12848	LOC101928820
1556730_at	-2.04456	-0.465588	-4.01303	0.000434593	0.00358178	-0.230609	LOC652993
203954_x_at	-2.04159	-0.437712	-3.85879	0.000651713	0.00496406	-0.618353	CLDN3
237447_at	-2.04138	-0.341531	-3.26697	0.00298434	0.0159609	-2.06159	ADORA2A-AS1
226623_at	-2.04062	-0.53485	-5.31077	1.36801e-05	0.000278424	3.11033	PHYHIPL
205355_at	-2.03885	-0.0609385	-7.61142	3.72766e-08	6.26118e-06	8.84425	ACADSB
207149_at	-2.03629	-0.788631	-3.37011	0.00230006	0.0131326	-1.81629	CDH12
244056_at	-2.03612	-0.514004	-3.93907	0.000527964	0.00418794	-0.416991	SFTA2
1564022_at	-2.03529	-0.866885	-3.27451	0.00292825	0.0157426	-2.04375	ZNF804B
1559623_at	-2.03528	-0.400146	-4.05475	0.000389303	0.00328413	-0.125105	C11orf54
210751_s_at	-2.03262	-0.394446	-4.88753	4.23503e-05	0.000647666	2.0144	RGN
224367_at	-2.02917	-0.722231	-4.80066	5.34243e-05	0.000766161	1.78949	BEX2
243311_at	-2.02812	-0.309727	-4.59426	9.27577e-05	0.00113164	1.25597	DEFB132
206149_at	-2.02277	0.658554	-3.76368	0.000835474	0.00602471	-0.85545	CHP2
205776_at	-2.02268	0.0111731	-6.18989	1.34795e-06	5.44586e-05	5.36246	FMO5
204213_at	-2.02218	-0.00323462	-5.15623	2.0656e-05	0.000377793	2.7104	PIGR
206058_at	-2.02065	-0.584758	-4.69037	7.17477e-05	0.000943923	1.50421	SLC6A12
202986_at	-2.01958	-0.653596	-3.77299	0.000815443	0.00591572	-0.832308	ARNT2
236840_at	-2.01931	-0.847931	-3.62373	0.00120132	0.00795566	-1.20118	C12orf56
214490_at	-2.01631	-0.154892	-3.51837	0.00157572	0.00981367	-1.45864	ARSF
201131_s_at	-2.01561	-0.680412	-3.40137	0.00212457	0.0123411	-1.74138	CDH1
219388_at	-2.01228	-0.402538	-6.14301	1.5229e-06	5.91011e-05	5.24382	GRHL2
230776_at	-2.01088	-0.509027	-3.68587	0.0010228	0.00705371	-1.04817	RNF157-AS1
205412_at	-2.00884	-0.324758	-5.78866	3.85487e-06	0.000113209	4.34094	ACAT1
238910_at	-2.00875	-0.205346	-3.9976	0.000452621	0.00369622	-0.269555	CLUHP3
202242_at	-2.00827	-0.900988	-4.90567	4.03455e-05	0.000624951	2.06137	TSPAN7
203434_s_at	-2.00756	-0.291865	-3.31893	0.00261815	0.0144965	-1.9384	MME
212531_at	-2.00572	-0.0464769	-2.58265	0.0156159	0.056276	-3.59496	LCN2
232282_at	-2.00551	-0.109446	-6.93448	1.99911e-07	1.61381e-05	7.21657	WNK3
205044_at	-2.00421	-0.607327	-2.47924	0.0197819	0.0675248	-3.80925	GABRP
223636_at	-2.00409	-0.213677	-4.45436	0.000134749	0.00149029	0.895496	ZMYND12
244120_at	-2.00115	-0.281812	-4.48463	0.000124298	0.00140778	0.973382	LOC340178

## Sheet: table S4 DEMGs
Table S4 DEMGs
72 common elements in "DEGs" and "MRGs"	17 common elements in "Up DEGs " and "MRGs":
HPD	NDUFA4L2
HSD11B2	HK2
ATP6V0A4	ENO2
AGXT2	CA9
TREH	RRM2
MIOX	IDO1
GGT6	NNMT
ENPP6	TYMS
CYP4F2	CHST15
TYRP1	BCAT1
DDC	MTHFD2
ATP6V0D2	LPCAT1
PCK1	ADA
BHMT	CP
HAO2	PTGS1
CYP4F3	IL4I1
ATP6V1C2	PYGL
ATP6V1G3
GLYAT
LDHD
CNDP1
ADH6
DPYS
ALDH8A1
PRODH2
FMO1
ALDH6A1
OGDHL
UPP2
HYAL1
CYP8B1
DAO
PIPOX
KL
RDH12
EPHX2
CYP27B1
FBP1
DHDH
ENTPD5
ACOX2
ASS1
HS6ST2
HOGA1
ADH1C
CEL
CA4
PLCD4
PC
FUT3
MAN1C1
RENBP
GDA
GLDC
ALDH4A1
ETNK2
ETNPPL
PIK3C2G
ACSM2A
AOX1
DCXR
PNPLA3
INPP5J
ACOT12
ASPDH
PCK2
ACSBG2
GSTM3
GDPD3
FMO4
HYKK
ACADSB

## Sheet: table S5 GO
Table S5 GO enrichment analysis associated with ccRCC cancer
Ontology	ID	Description	GeneRatio	BgRatio	pvalue	p.adjust	qvalue
BP	GO:0044282	small molecule catabolic process	36/89	445/18670	3.03e-35	3.99e-32	2.93e-32
BP	GO:0016054	organic acid catabolic process	26/89	275/18670	6.47e-27	2.84e-24	2.09e-24
BP	GO:0046395	carboxylic acid catabolic process	26/89	275/18670	6.47e-27	2.84e-24	2.09e-24
BP	GO:0009063	cellular amino acid catabolic process	15/89	125/18670	2.58e-17	8.5e-15	6.26e-15
BP	GO:1901605	alpha-amino acid metabolic process	17/89	222/18670	3.65e-16	9.6e-14	7.06e-14
CC	GO:0005759	mitochondrial matrix	15/87	469/19717	1.94e-09	2.6e-07	2.1e-07
CC	GO:0016471	vacuolar proton-transporting V-type ATPase complex	4/87	17/19717	8.05e-07	5.4e-05	4.37e-05
CC	GO:0005782	peroxisomal matrix	5/87	51/19717	2.98e-06	9.99e-05	8.08e-05
CC	GO:0031907	microbody lumen	5/87	51/19717	2.98e-06	9.99e-05	8.08e-05
CC	GO:0033176	proton-transporting V-type ATPase complex	4/87	26/19717	4.91e-06	0.000132	0.000106
MF	GO:0050662	coenzyme binding	21/89	291/17697	7.96e-19	1.81e-16	1.06e-16
MF	GO:0050660	flavin adenine dinucleotide binding	8/89	79/17697	5.79e-09	6.57e-07	3.87e-07
MF	GO:0016614	oxidoreductase activity, acting on CH-OH group of donors	9/89	128/17697	1.59e-08	1.2e-06	7.1e-07
MF	GO:0019842	vitamin binding	9/89	138/17697	3.07e-08	1.74e-06	1.03e-06
MF	GO:0016616	oxidoreductase activity, acting on the CH-OH group of donors, NAD or NADP as acceptor	8/89	119/17697	1.48e-07	6.71e-06	3.95e-06

## Sheet: table S6 KEGG
Table S6 KEGG enrichment analysis associated with ccRCC cancer
Ontology	ID	Description	GeneRatio	BgRatio	pvalue	p.adjust	qvalue
KEGG	hsa00350	Tyrosine metabolism	7/89	36/8076	1e-07	1.27e-05	8.54e-06
KEGG	hsa00010	Glycolysis / Gluconeogenesis	7/89	67/8076	7.91e-06	0.000502	0.000337
KEGG	hsa00280	Valine, leucine and isoleucine degradation	6/89	48/8076	1.28e-05	0.000541	0.000364
KEGG	hsa00360	Phenylalanine metabolism	4/89	17/8076	2.94e-05	0.000933	0.000627
KEGG	hsa01200	Carbon metabolism	8/89	118/8076	4.31e-05	0.001	0.000735
KEGG	hsa00620	Pyruvate metabolism	5/89	39/8076	6.22e-05	0.001	0.000858
KEGG	hsa00260	Glycine, serine and threonine metabolism	5/89	40/8076	7.05e-05	0.001	0.000858
KEGG	hsa00380	Tryptophan metabolism	5/89	42/8076	8.95e-05	0.001	0.000954
KEGG	hsa00982	Drug metabolism - cytochrome P450	6/89	71/8076	0.000122	0.002	0.001
KEGG	hsa04966	Collecting duct acid secretion	4/89	27/8076	0.000199	0.003	0.002

## Sheet: table S7 unvariate Cox
Table S7 The univariate Cox regression analysis in DEMGs
id	HR	HR.95L	HR.95H	pvalue
IDO1	0.96	0.865	1.065	0.441
IL4I1	1.23	1.061	1.426	0.006
RRM2	1.46	1.258	1.694	<0.001
TYMS	0.824	0.714	0.949	0.007
MTHFD2	1.467	1.229	1.751	<0.001
HOGA1	0.765	0.673	0.87	<0.001
HYKK	0.745	0.472	1.176	0.206
LDHD	0.718	0.634	0.813	<0.001
PC	0.801	0.688	0.931	0.004
PCK1	0.837	0.784	0.894	<0.001
PCK2	0.716	0.599	0.856	<0.001
PIPOX	0.918	0.822	1.025	0.128
PRODH2	0.909	0.834	0.991	0.03
RDH12	0.707	0.578	0.865	<0.001
ACOX2	0.75	0.647	0.869	<0.001
ACSBG2	0.715	0.382	1.34	0.295
ADH1C	0.975	0.824	1.153	0.765
ADH6	0.755	0.659	0.864	<0.001
AGXT2	0.85	0.792	0.911	<0.001
ALDH4A1	0.872	0.775	0.982	0.023
ALDH6A1	0.632	0.555	0.719	<0.001
AOX1	0.86	0.795	0.929	<0.001
ATP6V0A4	0.887	0.797	0.986	0.027
ATP6V0D2	0.903	0.815	1	0.05
ATP6V1C2	1.144	1.014	1.29	0.029
ATP6V1G3	0.912	0.811	1.027	0.128
DAO	0.796	0.698	0.907	<0.001
ENPP6	0.824	0.614	1.105	0.195
EPHX2	0.642	0.561	0.735	<0.001
ETNK2	0.754	0.671	0.848	<0.001
ETNPPL	0.907	0.714	1.154	0.429
GDPD3	1.387	1.183	1.626	<0.001
GLDC	0.864	0.774	0.965	0.01
HAO2	0.827	0.772	0.885	<0.001

## Sheet: table S8 LASSO Cox
Table S7 The Lasso regression analysis in DEMGs
Gene	Coef
MTHFD2	0.0752771
RRM2	0.322844
AGXT2	-0.05671
ALDH6A1	-0.349864
GLDC	-0.138327
HOGA1	-0.0182902
ETNK2	-0.00567006

## Sheet: table S9 multivariate Cox
Table S9 The multivariate Cox regression analysis in MRSS
id	coef	HR	HR.95L	HR.95H	pvalue
MTHFD2	0.23963	1.271	0.907	1.78	0.081
RRM2	0.30302	1.354	0.963	1.903	0.164
AGXT2	-0.34342	0.709	0.49	1.028	0.07
ALDH6A1	-0.59538	0.551	0.381	0.798	0.002
GLDC	-0.25585	0.774	0.552	1.086	0.139
HOGA1	-0.14009	0.869	0.628	1.203	0.399
ETNK2	-0.198	0.82	0.575	1.17	0.275

## Sheet: table S10 Sequence of primers 
Table S10 Sequence of primers of 7 genes and GAPDH.
Gene	Sequence of upstream primer	Sequence of downstream primer
RRM2	TTGTGTCAAGAAGAAGGCAGACTGG	AAGGCTACAACACGTTCACCATAGG
MTHFD2	GCCCAGCAGATCAAGCAGGAAG	CGCCAACCAGGATCACACTCAG
AGXT2	AGTGGCTCTTTGATGCTGAAGGAAG	TGGAAGAAGACGGTGCTTGTATGC
ALDH6A1	GCAAACAGGGCATCCAATTCTACAC	GGCATGACAACAGCAGGTGAGG
GLDC	GACAAGGCAGAGCTGGACAGATTC	GTGGGAAGATGTAACGCAGGTCAG
HOGA1	TCTTCTGTGAGGCAGGGGCTAAG	CCCGCAATGTCCACCTTCTTCC
ETNK2	CAACAAGTTTGCCCTGGGTCCTAG	GAAGTGAGACGCCTGGAAACAGAC
GAPDH	GCACCGTCAAGGCTGAGAAC	TGGTGAAGACGCCAGTGGA

[truncated: 1 more sheets: table S11  procedure of qRT-PCR]
